# Supplementary material for: Poly[bis­(acetonitrile-κN)di-μ-thio­cyanato-κ2 N,S;κ2 S,N-nickel(II)]
Source: Acta Crystallogr Sect E Struct Rep Online. 2011 Feb 5;67(Pt 3):m309. doi: 10.1107/S1600536811004132 (PMC3051924; doi:10.1107/S1600536811004132)
Supplement: Supplementary file 1 [file e-67-0m309-sup1.cif]

##############################################################################
###                                                                        ###
###        Electronic paper (Acta Crystallographica Section E)             ###
###                                                                        ###
##############################################################################
#                                                                            #
# This CIF contains the data in a paper accepted for publication in Acta     #
# Crystallographica Section E. It conforms to the requirements of Notes      #
# for Authors for Section E, and has been peer reviewed under the auspices   #
# of the IUCr Commission on Journals.                                        #
#                                                                            #
# Full details of the Crystallographic Information File format               #
# are given in the paper "The Crystallographic Information File (CIF):       #
# a New Standard Archive File for Crystallography" by S. R. Hall, F. H.      #
# Allen and I. D. Brown [Acta Cryst. (1991), A47, 655-685].                  #
#                                                                            #
# The current version of the core CIF dictionary is obtainable from          #
# ftp://ftp.iucr.org/pub/cif_core.dic. The current version number is 2.4.    #
#                                                                            #
# Software is freely available for graphical display of the structure(s) in  #
# this CIF.  For information consult the CIF home page http://www.iucr.org/  #
# cif/home.html                                                              #
#                                                                            #
# This file may be used for bona fide research purposes within the           #
# scientific community so long as proper attribution is given to the journal # 
# article from which it was obtained.                                        #
#                                                                            #
##############################################################################
                                             
data_I
_audit_creation_method     SHELXL97
_chemical_name_systematic
;
Poly[bis(acetonitrile-\k<i>N</i>)di-\m-thiocyanato-
\k^2^<i>N</i>,<i>S</i>;\k^2^<i>S</i>,<i>N</i>-nickel(II)]
;
_chemical_name_common     ?
_chemical_formula_moiety     'C6 H6 N4 Ni S2'
_chemical_formula_sum     'C6 H6 N4 Ni S2'
_chemical_formula_iupac     '[Ni (N C S)2 (C2 H3 N)2]'
_chemical_formula_weight     256.98
_chemical_melting_point     ?
_symmetry_cell_setting     orthorhombic
_symmetry_space_group_name_H-M     'P 21 21 21'
_symmetry_space_group_name_Hall     'P 2ac 2ab'
loop_
    _symmetry_equiv_pos_as_xyz
    'x, y, z'
    '-x+1/2, -y, z+1/2'
    '-x, y+1/2, -z+1/2'
    'x+1/2, -y+1/2, -z'
_cell_length_a     9.0666(4)
_cell_length_b     9.1215(3)
_cell_length_c     12.0696(6)
_cell_angle_alpha     90.00
_cell_angle_beta     90.00
_cell_angle_gamma     90.00
_cell_volume     998.17(7)
_cell_formula_units_Z     4
_cell_measurement_reflns_used     11157
_cell_measurement_theta_min     2.80
_cell_measurement_theta_max     29.20
_cell_measurement_temperature     293(2)
_exptl_crystal_description     block
_exptl_crystal_colour     blue
_exptl_crystal_size_max     0.11
_exptl_crystal_size_mid     0.09
_exptl_crystal_size_min     0.06
_exptl_crystal_density_diffrn     1.710
_exptl_crystal_density_meas     ?
_exptl_crystal_density_method     'not measured'
_exptl_crystal_F_000     520
_exptl_absorpt_coefficient_mu     2.318
_exptl_absorpt_correction_type     numerical
_exptl_absorpt_process_details     '(X-SHAPE and X-RED32; Stoe & Cie, 2008)'
_exptl_absorpt_correction_T_min     0.6833
_exptl_absorpt_correction_T_max     0.7715
_exptl_special_details     ?
_diffrn_ambient_temperature     293(2)
_diffrn_radiation_type     MoK\a
_diffrn_radiation_wavelength     0.71073
_diffrn_radiation_source     'fine-focus sealed tube'
_diffrn_radiation_monochromator     graphite
_diffrn_measurement_device_type     'Stoe IPDS-2'
_diffrn_measurement_method     \w
_diffrn_detector_area_resol_mean     ?
_diffrn_reflns_number     11157
_diffrn_reflns_av_R_equivalents     0.0230
_diffrn_reflns_av_sigmaI/netI     0.0174
_diffrn_reflns_theta_min     2.80
_diffrn_reflns_theta_max     29.20
_diffrn_reflns_theta_full     29.20
_diffrn_measured_fraction_theta_max     0.995
_diffrn_measured_fraction_theta_full     0.995
_diffrn_reflns_limit_h_min     -12
_diffrn_reflns_limit_h_max     10
_diffrn_reflns_limit_k_min     -12
_diffrn_reflns_limit_k_max     12
_diffrn_reflns_limit_l_min     -16
_diffrn_reflns_limit_l_max     16
_diffrn_standards_number     0
_diffrn_standards_interval_count     ?
_diffrn_standards_interval_time     0
_diffrn_standards_decay_%     0
_refine_special_details
;
 Refinement of F^2^ against ALL reflections.  The weighted R-factor wR and
 goodness of fit S are based on F^2^, conventional R-factors R are based
 on F, with F set to zero for negative F^2^. The threshold expression of
 F^2^ > 2sigma(F^2^) is used only for calculating R-factors(gt) etc. and is
 not relevant to the choice of reflections for refinement.  R-factors based
 on F^2^ are statistically about twice as large as those based on F, and R-
 factors based on ALL data will be even larger.
;
_reflns_number_total     2694
_reflns_number_gt     2479
_reflns_threshold_expression     I>2\s(I)
_refine_ls_structure_factor_coef     Fsqd
_refine_ls_matrix_type     full
_refine_ls_R_factor_all     0.0319
_refine_ls_R_factor_gt     0.0270
_refine_ls_wR_factor_gt     0.0497
_refine_ls_wR_factor_ref     0.0505
_refine_ls_goodness_of_fit_ref     1.289
_refine_ls_restrained_S_all     1.289
_refine_ls_number_reflns     2694
_refine_ls_number_parameters     120
_refine_ls_number_restraints     0
_refine_ls_hydrogen_treatment     constr
_refine_ls_weighting_scheme     calc
_refine_ls_weighting_details
         'calc w=1/[\s^2^(Fo^2^)+(0.0221P)^2^+0.0000P] where P=(Fo^2^+2Fc^2^)/3'
_atom_sites_solution_hydrogens     geom
_atom_sites_solution_primary     direct
_atom_sites_solution_secondary     difmap
_refine_ls_shift/su_max     0.001
_refine_ls_shift/su_mean     0.000
_refine_diff_density_max     0.292
_refine_diff_density_min     -0.276
_refine_ls_extinction_method     none
_refine_ls_extinction_coef     ?
_refine_ls_abs_structure_details     'Flack (1983), <b>1127 Friedel pairs</b>'
_refine_ls_abs_structure_Flack     -0.003(13)
loop_
    _atom_type_symbol
    _atom_type_description
    _atom_type_scat_dispersion_real
    _atom_type_scat_dispersion_imag
    _atom_type_scat_source
    'C' 'C' 0.0033 0.0016
                         'International Tables Vol C Tables 4.2.6.8 and 6.1.1.4'
    'H' 'H' 0.0000 0.0000
                         'International Tables Vol C Tables 4.2.6.8 and 6.1.1.4'
    'N' 'N' 0.0061 0.0033
                         'International Tables Vol C Tables 4.2.6.8 and 6.1.1.4'
    'S' 'S' 0.1246 0.1234
                         'International Tables Vol C Tables 4.2.6.8 and 6.1.1.4'
    'Ni' 'Ni' 0.3393 1.1124
                         'International Tables Vol C Tables 4.2.6.8 and 6.1.1.4'
_computing_data_collection     'X-AREA (Stoe & Cie, 2008)'
_computing_cell_refinement     'X-AREA (Stoe & Cie, 2008)'
_computing_data_reduction     'X-AREA (Stoe & Cie, 2008)'
_computing_structure_solution     'SHELXS97 (Sheldrick, 2008)'
_computing_structure_refinement     'SHELXL97 (Sheldrick, 2008)'
_computing_molecular_graphics
;
XP in <i>SHELXTL</i> (Sheldrick, 2008) and <i>DIAMOND</i> (Brandenburg,
1999)
;
_computing_publication_material     'XCIF in <i>SHELXTL</i> (Sheldrick, 2008)'
loop_
    _atom_site_type_symbol
    _atom_site_label
    _atom_site_fract_x
    _atom_site_fract_y
    _atom_site_fract_z
    _atom_site_U_iso_or_equiv
    _atom_site_adp_type
    _atom_site_calc_flag
    _atom_site_refinement_flags
    _atom_site_occupancy
    _atom_site_disorder_assembly
    _atom_site_disorder_group
    Ni Ni1 -0.10172(3) 0.83322(3) 0.62898(2) 0.02615(6) Uani d . 1 . .
    N N1 -0.0070(2) 1.0335(2) 0.63730(18) 0.0388(4) Uani d . 1 . .
    C C1 0.0391(2) 1.1504(3) 0.64845(15) 0.0307(4) Uani d . 1 . .
    S S1 0.10459(8) 1.31745(6) 0.66142(4) 0.03781(12) Uani d . 1 . .
    N N2 0.0983(2) 0.7362(2) 0.61691(15) 0.0356(4) Uani d . 1 . .
    C C2 0.2172(2) 0.6972(2) 0.60194(15) 0.0283(4) Uani d . 1 . .
    S S2 0.38867(6) 0.64753(7) 0.58006(4) 0.03776(13) Uani d . 1 . .
    N N3 -0.2036(2) 0.6293(2) 0.62176(17) 0.0341(4) Uani d . 1 . .
    C C3 -0.2491(2) 0.5139(3) 0.6242(2) 0.0335(4) Uani d . 1 . .
    C C4 -0.3109(3) 0.3669(3) 0.6278(3) 0.0468(6) Uani d . 1 . .
    H H4A -0.4134 0.3723 0.6472 0.070 Uiso calc R 1 . .
    H H4B -0.2593 0.3098 0.6823 0.070 Uiso calc R 1 . .
    H H4C -0.3007 0.3215 0.5565 0.070 Uiso calc R 1 . .
    N N4 -0.3065(2) 0.9326(2) 0.63801(17) 0.0365(4) Uani d . 1 . .
    C C5 -0.4170(2) 0.9893(2) 0.63197(19) 0.0344(4) Uani d . 1 . .
    C C6 -0.5579(3) 1.0633(3) 0.6230(3) 0.0452(5) Uani d . 1 . .
    H H6A -0.5743 1.1215 0.6881 0.068 Uiso calc R 1 . .
    H H6B -0.6351 0.9920 0.6161 0.068 Uiso calc R 1 . .
    H H6C -0.5575 1.1256 0.5589 0.068 Uiso calc R 1 . .
loop_
    _atom_site_aniso_label
    _atom_site_aniso_U_11
    _atom_site_aniso_U_22
    _atom_site_aniso_U_33
    _atom_site_aniso_U_12
    _atom_site_aniso_U_13
    _atom_site_aniso_U_23
    Ni1 0.02348(10) 0.02426(11) 0.03072(11) -0.00044(11) -0.00046(11)
                                                                     -0.00142(9)
    N1 0.0458(11) 0.0336(10) 0.0371(9) -0.0091(8) -0.0039(10) -0.0018(9)
    C1 0.0340(9) 0.0322(11) 0.0258(9) -0.0008(9) -0.0008(7) 0.0003(8)
    S1 0.0523(3) 0.0278(3) 0.0333(2) -0.0104(3) -0.0001(2) 0.00087(19)
    N2 0.0288(7) 0.0434(9) 0.0346(9) 0.0041(9) 0.0021(10) -0.0025(7)
    C2 0.0318(9) 0.0280(10) 0.0252(8) -0.0010(8) -0.0010(7) -0.0013(7)
    S2 0.0262(2) 0.0527(3) 0.0343(2) 0.0089(3) 0.0010(2) 0.0033(2)
    N3 0.0339(8) 0.0314(10) 0.0369(9) -0.0033(7) 0.0016(9) -0.0011(9)
    C3 0.0351(9) 0.0332(11) 0.0322(9) -0.0013(8) -0.0007(9) 0.0025(9)
    C4 0.0585(15) 0.0327(12) 0.0492(13) -0.0105(11) -0.0028(14) -0.0001(12)
    N4 0.0334(9) 0.0379(10) 0.0382(9) 0.0053(8) -0.0016(9) -0.0003(9)
    C5 0.0333(10) 0.0368(10) 0.0332(9) -0.0002(9) 0.0007(10) -0.0034(9)
    C6 0.0326(10) 0.0485(13) 0.0547(14) 0.0061(10) 0.0018(12) -0.0008(13)
_geom_special_details
;
 All esds (except the esd in the dihedral angle between two l.s. planes)
 are estimated using the full covariance matrix.  The cell esds are taken
 into account individually in the estimation of esds in distances, angles
 and torsion angles; correlations between esds in cell parameters are only
 used when they are defined by crystal symmetry.  An approximate (isotropic)
 treatment of cell esds is used for estimating esds involving l.s. planes.
;
loop_
    _geom_bond_atom_site_label_1
    _geom_bond_atom_site_label_2
    _geom_bond_site_symmetry_2
    _geom_bond_distance
    _geom_bond_publ_flag
    Ni1 N1 . 2.0210(19) ?
    Ni1 N2 . 2.0231(18) ?
    Ni1 N4 . 2.0685(19) ?
    Ni1 N3 . 2.0782(18) ?
    Ni1 S2 4_466 2.5305(6) ?
    Ni1 S1 3_546 2.5341(6) ?
    N1 C1 . 1.154(3) ?
    C1 S1 . 1.643(2) ?
    S1 Ni1 3_556 2.5341(6) ?
    N2 C2 . 1.149(3) ?
    C2 S2 . 1.641(2) ?
    S2 Ni1 4_566 2.5305(6) ?
    N3 C3 . 1.131(3) ?
    C3 C4 . 1.454(3) ?
    C4 H4A . 0.9600 ?
    C4 H4B . 0.9600 ?
    C4 H4C . 0.9600 ?
    N4 C5 . 1.130(3) ?
    C5 C6 . 1.449(3) ?
    C6 H6A . 0.9600 ?
    C6 H6B . 0.9600 ?
    C6 H6C . 0.9600 ?
loop_
    _geom_angle_atom_site_label_1
    _geom_angle_atom_site_label_2
    _geom_angle_atom_site_label_3
    _geom_angle_site_symmetry_1
    _geom_angle_site_symmetry_3
    _geom_angle
    _geom_angle_publ_flag
    N1 Ni1 N2 . . 91.02(8) ?
    N1 Ni1 N4 . . 89.02(8) ?
    N2 Ni1 N4 . . 178.89(9) ?
    N1 Ni1 N3 . . 178.69(9) ?
    N2 Ni1 N3 . . 90.23(8) ?
    N4 Ni1 N3 . . 89.73(8) ?
    N1 Ni1 S2 . 4_466 90.09(6) ?
    N2 Ni1 S2 . 4_466 89.40(5) ?
    N4 Ni1 S2 . 4_466 89.50(6) ?
    N3 Ni1 S2 . 4_466 90.29(6) ?
    N1 Ni1 S1 . 3_546 90.35(6) ?
    N2 Ni1 S1 . 3_546 93.23(6) ?
    N4 Ni1 S1 . 3_546 87.88(6) ?
    N3 Ni1 S1 . 3_546 89.22(6) ?
    S2 Ni1 S1 4_466 3_546 177.34(2) ?
    C1 N1 Ni1 . . 174.6(2) ?
    N1 C1 S1 . . 178.77(19) ?
    C1 S1 Ni1 . 3_556 98.29(7) ?
    C2 N2 Ni1 . . 170.90(18) ?
    N2 C2 S2 . . 178.0(2) ?
    C2 S2 Ni1 . 4_566 100.02(7) ?
    C3 N3 Ni1 . . 173.7(2) ?
    N3 C3 C4 . . 178.7(3) ?
    C3 C4 H4A . . 109.5 ?
    C3 C4 H4B . . 109.5 ?
    H4A C4 H4B . . 109.5 ?
    C3 C4 H4C . . 109.5 ?
    H4A C4 H4C . . 109.5 ?
    H4B C4 H4C . . 109.5 ?
    C5 N4 Ni1 . . 173.2(2) ?
    N4 C5 C6 . . 179.2(3) ?
    C5 C6 H6A . . 109.5 ?
    C5 C6 H6B . . 109.5 ?
    H6A C6 H6B . . 109.5 ?
    C5 C6 H6C . . 109.5 ?
    H6A C6 H6C . . 109.5 ?
    H6B C6 H6C . . 109.5 ?
data_global
_journal_date_recd_electronic     2011-01-25
_journal_date_accepted     2011-02-02
_journal_name_full     'Acta Crystallographica, Section E'
_journal_year     2011
_journal_volume     67
_journal_issue      3
_journal_page_first     m309
_journal_page_last     m309
_journal_paper_category     QM
_journal_coeditor_code     IM2264
_publ_contact_author
;
      Susanne W\"ohlert
      Institut f\"ur Anorganische Chemie
      Christian-Albrechts-Universit\"at Kiel
      Max-Eyth-Strasse 2
      D-24118 Kiel
      Germany
;
_publ_contact_author_email     swoehlert@ac.uni-kiel.de
_publ_contact_author_fax     '(+)431-880-1520'
_publ_contact_author_phone     '(+)431-880-5546'
_publ_section_title
;\
Poly[bis(acetonitrile-\k<i>N</i>)di-\m-thiocyanato-\k^2^<i>N</i>,<i>S</i>;\
\k^2^<i>S</i>,<i>N</i>-nickel(II)]
;
loop_
    _publ_author_name
    _publ_author_footnote
    _publ_author_address
    'W\"ohlert, Susanne' .
;
Institut f\"ur Anorganische Chemie
Christian-Albrechts-Universit\"at Kiel
Max-Eyth-Strasse 2
24098 Kiel
Germany
;
    'Jess, Inke' .
;
Institut f\"ur Anorganische Chemie
Christian-Albrechts-Universit\"at Kiel
Max-Eyth-Strasse 2
24098 Kiel
Germany
;
    'N\"ather, Christian' .
;
Institut f\"ur Anorganische Chemie
Christian-Albrechts-Universit\"at Kiel
Max-Eyth-Strasse 2
24098 Kiel
Germany
;
_publ_section_synopsis     .
