# Supplementary material for: Poly[bis­(acetonitrile-κN)di-μ-thio­cyanato-κ2 N,S;κ2 S,N-nickel(II)]
Source: Acta Crystallogr Sect E Struct Rep Online. 2011 Feb 5;67(Pt 3):m309. doi: 10.1107/S1600536811004132 (PMC3051924; doi:10.1107/S1600536811004132)
Supplement: Supplementary file 2 [file e-67-0m309-Isup2.hkl]

# 
# h,k,l, Fc-squared, Fo-squared, sigma(Fo-squared) and status flag 
# 
data_I
_shelx_title ' sch244 in P2(1)2(1)2(1)' 
_shelx_refln_list_code          4 
_shelx_F_calc_maximum      128.81 
_exptl_crystal_F_000       520.00 
_reflns_d_resolution_high  0.7285 
 
loop_ 
 _symmetry_equiv_pos_as_xyz 
 'x, y, z' 
 '-x+1/2, -y, z+1/2' 
 '-x, y+1/2, -z+1/2' 
 'x+1/2, -y+1/2, -z' 
 
_cell_length_a     9.0666 
_cell_length_b     9.1215 
_cell_length_c    12.0696 
_cell_angle_alpha  90.000 
_cell_angle_beta   90.000 
_cell_angle_gamma  90.000 
 
_shelx_F_squared_multiplier     1.000 
 
loop_ 
 _refln_index_h 
 _refln_index_k 
 _refln_index_l 
 _refln_F_squared_calc 
 _refln_F_squared_meas 
 _refln_F_squared_sigma 
 _refln_observed_status 
   2   0   0     1275.31     1400.14     30.68 o 
   4   0   0    10393.68    10362.36     34.56 o 
   6   0   0     7331.84     7248.54     26.37 o 
   8   0   0      793.20      803.61     10.19 o 
  10   0   0     2933.51     2909.58     45.46 o 
  12   0   0        7.63       -3.32     13.64 o 
   1   1   0     1655.89     1974.74     27.15 o 
   3   1   0     8326.86     8680.31     44.74 o 
   4   1   0     2466.66     2468.33     37.75 o 
   5   1   0      612.88      647.50     11.72 o 
   6   1   0     3356.42     3339.22     33.50 o 
   7   1   0     2159.26     2136.08     10.16 o 
   8   1   0     1945.69     1924.20     10.02 o 
   9   1   0      290.69      286.20     10.01 o 
  10   1   0      143.21      153.85      6.84 o 
  11   1   0      376.23      366.83      7.12 o 
  12   1   0      657.16      621.55      8.54 o 
   0   2   0     3848.60     4191.10     23.99 o 
   1   2   0     9698.41    10250.38     34.10 o 
   2   2   0       91.10      100.28     13.22 o 
   3   2   0      564.30      512.46     14.30 o 
   4   2   0     5977.64     5951.88     40.03 o 
   6   2   0     1445.51     1398.87      9.22 o 
   7   2   0        7.11       26.61      7.84 o 
   8   2   0      273.82      255.94      6.43 o 
   9   2   0     1709.62     1698.18      8.41 o 
  10   2   0      611.40      597.27      9.01 o 
  11   2   0      255.78      246.61      8.52 o 
  12   2   0       13.79       16.96      6.22 o 
   1   3   0     8110.22     8276.91    101.70 o 
   2   3   0      112.47      131.05     12.11 o 
   3   3   0    13321.99    13084.36    150.34 o 
   4   3   0       62.74       81.02      7.94 o 
   5   3   0      199.82      196.03      8.63 o 
   6   3   0       57.47       52.44      7.27 o 
   7   3   0     8369.70     8404.61     23.61 o 
   8   3   0       59.55       56.16      6.59 o 
   9   3   0      182.05      192.54      6.11 o 
  10   3   0       32.74       40.64      6.21 o 
  11   3   0      532.70      536.92      7.16 o 
  12   3   0        6.51       27.53      6.77 o 
   0   4   0     4483.54     4307.40     43.08 o 
   1   4   0     8553.39     8478.67     59.47 o 
   2   4   0        5.30        3.90      9.78 o 
   3   4   0     1584.01     1577.90     15.12 o 
   4   4   0     2078.86     2030.72     11.13 o 
   5   4   0     5775.04     5589.36     20.56 o 
   6   4   0      177.76      189.10      7.51 o 
   7   4   0        0.51        5.62      6.40 o 
   8   4   0       26.06       32.15      6.16 o 
   9   4   0     1465.77     1462.36      8.84 o 
  10   4   0      334.26      331.67      6.86 o 
  11   4   0      547.59      538.55      7.51 o 
   1   5   0     2274.77     2236.51     16.64 o 
   2   5   0    16591.95    16426.61     28.68 o 
   3   5   0     3732.80     3675.52     19.04 o 
   4   5   0     1766.73     1741.26     16.14 o 
   5   5   0        1.74       23.47      8.75 o 
   6   5   0      744.13      758.26      8.08 o 
   7   5   0      737.67      719.57      7.75 o 
   8   5   0     1803.37     1848.30     16.83 o 
   9   5   0      336.12      335.69      6.85 o 
  10   5   0       60.66       66.37      6.69 o 
  11   5   0      122.60      120.27      6.86 o 
   1   6   0       14.03       24.41      9.29 o 
   2   6   0      560.91      558.65     11.18 o 
   3   6   0       24.74       31.97     14.35 o 
   4   6   0     2968.90     3029.25     27.88 o 
   5   6   0        1.92       -0.68      9.21 o 
   6   6   0     2398.10     2323.50     38.81 o 
   7   6   0       25.17       38.89      7.63 o 
   8   6   0      562.62      575.46      8.12 o 
   9   6   0       78.04       85.04      6.93 o 
  10   6   0      756.53      716.88     10.03 o 
   1   7   0        4.69        7.41      8.83 o 
   2   7   0     3548.62     3550.05     44.76 o 
   3   7   0     2151.12     2128.88     25.00 o 
   4   7   0     1489.41     1450.87     11.34 o 
   5   7   0       41.85       35.47     13.15 o 
   6   7   0     1298.91     1305.01     11.46 o 
   7   7   0      695.44      674.95     40.31 o 
   8   7   0      793.60      788.74     16.92 o 
   9   7   0       23.44       48.10      7.76 o 
  10   7   0        4.16       21.83     10.14 o 
   0   8   0      669.74      686.12     12.88 o 
   1   8   0     1102.06     1103.44     11.23 o 
   2   8   0      130.41      115.94      9.98 o 
   3   8   0      597.71      582.27     11.16 o 
   4   8   0      387.14      378.92     10.25 o 
   5   8   0     2049.39     2083.74     12.32 o 
   6   8   0      203.88      207.29      9.48 o 
   7   8   0       77.80       65.24      9.44 o 
   8   8   0        8.15       15.07      9.54 o 
   9   8   0      421.27      393.03      9.62 o 
   1   9   0     1065.73     1064.07     23.87 o 
   2   9   0        2.06       10.10     10.16 o 
   3   9   0      947.44      972.41     12.00 o 
   4   9   0      137.59      129.50      9.42 o 
   5   9   0       14.16       17.09      9.31 o 
   6   9   0      128.13      117.71     15.29 o 
   7   9   0      702.71      689.28     10.93 o 
   8   9   0        0.64        5.94     13.92 o 
   0  10   0      359.24      384.81     15.99 o 
   1  10   0     1319.82     1341.40     21.03 o 
   2  10   0      116.62      136.56     10.64 o 
   3  10   0       78.75       67.63     10.86 o 
   4  10   0      110.65       89.58     10.23 o 
   5  10   0      683.52      683.17     11.56 o 
   6  10   0       33.82       39.20     19.15 o 
   7  10   0       73.42       84.06     10.51 o 
   1  11   0      235.57      243.87     10.30 o 
   2  11   0      363.69      363.21     10.04 o 
   3  11   0      231.23      246.52     12.33 o 
   4  11   0      225.74      236.19     14.34 o 
   5  11   0        0.78        0.15     10.35 o 
   1  12   0       16.10       16.29     15.46 o 
   2  12   0       93.87       93.54     10.52 o 
   3  12   0       13.54        8.93     10.29 o 
   1   0   1     8055.02     9186.48     57.65 o 
   2   0   1     2448.09     2614.09     18.76 o 
   3   0   1       10.82        4.11     10.86 o 
   4   0   1     1482.35     1440.81     20.25 o 
   5   0   1     2374.24     2239.61     13.78 o 
   6   0   1     1651.53     1592.68      9.97 o 
   7   0   1       38.79       47.12      7.00 o 
   8   0   1      532.58      539.26      8.07 o 
   9   0   1      932.24      935.94      8.38 o 
  10   0   1       93.23       92.03      6.62 o 
  11   0   1      131.73      138.15      6.07 o 
  12   0   1      209.35      198.69      7.89 o 
 -12   1   1       11.40       13.55      6.43 o 
 -11   1   1       91.03       84.69      6.76 o 
 -10   1   1      740.26      739.41      7.14 o 
  -9   1   1      458.78      452.76      9.62 o 
  -8   1   1      383.83      379.71     11.39 o 
  -7   1   1      886.83      862.43     11.22 o 
  -6   1   1     1571.78     1565.30      9.35 o 
  -5   1   1      801.14      794.73     11.23 o 
  -4   1   1     3641.43     3675.40     21.90 o 
  -3   1   1     4493.75     4402.26     51.73 o 
  -2   1   1      841.82      836.08     13.65 o 
  -1   1   1     2758.00     3091.61     19.50 o 
   0   1   1     9088.40    10212.53    140.91 o 
   1   1   1     2736.69     3086.03     19.85 o 
   2   1   1      994.40     1004.79     11.88 o 
   3   1   1     4689.94     4722.13     17.71 o 
   4   1   1     3588.74     3631.31     16.48 o 
   5   1   1      838.09      828.68      9.74 o 
   6   1   1     1561.86     1541.70     12.04 o 
   7   1   1      743.35      733.44      8.86 o 
   8   1   1      421.85      416.30      7.84 o 
   9   1   1      434.11      423.56      6.77 o 
  10   1   1      733.54      754.36      6.48 o 
  11   1   1       92.33       99.51      6.14 o 
  12   1   1       17.41       24.05      8.21 o 
 -12   2   1      105.53      110.29      6.75 o 
 -11   2   1      320.61      304.38      7.35 o 
 -10   2   1      366.45      369.99      7.12 o 
  -9   2   1      251.30      267.28     11.01 o 
  -8   2   1      157.55      171.86      7.41 o 
  -7   2   1     1386.74     1357.82     10.46 o 
  -6   2   1      853.32      840.72     14.12 o 
  -5   2   1     2019.68     1968.50     27.98 o 
  -4   2   1     2959.59     2976.33     21.13 o 
  -3   2   1     6694.10     6939.30     40.27 o 
  -2   2   1      121.73      124.74     12.96 o 
  -1   2   1    10707.19    11204.64    112.79 o 
   0   2   1     1906.38     1982.18     15.05 o 
   1   2   1    10763.91    11279.67     47.09 o 
   2   2   1      170.85      171.47     10.27 o 
   3   2   1     6507.17     6758.42     44.30 o 
   4   2   1     3071.42     3075.41     36.10 o 
   5   2   1     2041.50     1982.80      9.71 o 
   6   2   1      871.39      842.74      9.72 o 
   7   2   1     1503.54     1489.25     15.33 o 
   8   2   1      149.86      166.82      6.06 o 
   9   2   1      244.46      255.97      5.59 o 
  10   2   1      346.11      352.22      6.32 o 
  11   2   1      311.40      311.41      6.42 o 
  12   2   1       95.08       97.88      6.57 o 
 -12   3   1      147.97      133.61      6.23 o 
 -11   3   1      124.02      143.57      6.27 o 
 -10   3   1       20.12       13.42      6.80 o 
  -9   3   1      426.79      439.25      8.03 o 
  -8   3   1     1344.45     1322.37     13.31 o 
  -7   3   1       92.58       95.88      7.58 o 
  -6   3   1      881.76      870.60     10.65 o 
  -5   3   1     3779.50     3841.12     14.44 o 
  -4   3   1      967.88      938.19      9.57 o 
  -3   3   1      728.73      730.24      8.46 o 
  -2   3   1     7326.13     7536.27     32.17 o 
  -1   3   1     4495.84     4516.36     16.89 o 
   0   3   1        3.30        4.53      9.96 o 
   1   3   1     4735.80     4760.25     19.72 o 
   2   3   1     7028.00     7137.35     22.10 o 
   3   3   1      744.99      733.89     12.50 o 
   4   3   1      914.79      871.88     11.14 o 
   5   3   1     3654.31     3663.63     13.72 o 
   6   3   1      867.22      884.37      8.62 o 
   7   3   1       81.22       90.25      6.23 o 
   8   3   1     1319.02     1295.21     10.80 o 
   9   3   1      385.35      387.32      6.23 o 
  10   3   1       22.89       27.64      6.36 o 
  11   3   1      119.61      124.85      6.26 o 
  12   3   1      134.74      123.43      6.58 o 
 -11   4   1      139.16      141.55      6.58 o 
 -10   4   1      253.01      263.50      6.87 o 
  -9   4   1       32.18       42.35      5.78 o 
  -8   4   1      864.13      833.20     23.13 o 
  -7   4   1      966.65      932.43     14.92 o 
  -6   4   1     1586.40     1522.47     10.04 o 
  -5   4   1      205.11      207.60      8.68 o 
  -4   4   1     2062.41     2037.00     14.27 o 
  -3   4   1      917.67      865.38      9.17 o 
  -2   4   1     4359.00     4261.97     14.79 o 
  -1   4   1     1027.45      996.15      8.81 o 
   0   4   1     4218.06     4207.60     19.03 o 
   1   4   1     1093.30     1056.95      9.73 o 
   2   4   1     4386.84     4317.71     23.60 o 
   3   4   1      880.10      809.88     10.02 o 
   4   4   1     2102.87     2059.43     16.15 o 
   5   4   1      192.14      200.84      7.24 o 
   6   4   1     1521.71     1468.97      7.97 o 
   7   4   1      915.16      895.66      8.89 o 
   8   4   1      879.45      873.66      7.20 o 
   9   4   1       21.29       33.73      6.45 o 
  10   4   1      224.31      232.89      6.76 o 
  11   4   1      152.11      154.33      7.01 o 
 -11   5   1       93.06       99.21      7.26 o 
 -10   5   1      322.85      335.16      8.13 o 
  -9   5   1       66.69       69.01      6.35 o 
  -8   5   1      647.16      650.32      9.66 o 
  -7   5   1      436.63      434.47      7.95 o 
  -6   5   1      667.14      675.82      8.11 o 
  -5   5   1       24.01       47.75      8.64 o 
  -4   5   1     1227.10     1211.56     11.47 o 
  -3   5   1     2142.61     2129.97     23.57 o 
  -2   5   1     2440.97     2377.23     18.18 o 
  -1   5   1      363.71      329.14      7.53 o 
   0   5   1     1983.70     1872.20     11.12 o 
   1   5   1      401.79      364.80      8.04 o 
   2   5   1     2439.38     2374.75     13.67 o 
   3   5   1     2041.63     2001.54     13.08 o 
   4   5   1     1167.85     1149.00     10.37 o 
   5   5   1        8.48       17.77      6.47 o 
   6   5   1      638.03      646.79      7.88 o 
   7   5   1      452.90      452.01      7.45 o 
   8   5   1      638.20      654.52      9.36 o 
   9   5   1       50.95       41.96      6.51 o 
  10   5   1      297.83      280.51      7.39 o 
  11   5   1       93.25       92.82      7.51 o 
 -10   6   1       29.92       32.06      7.20 o 
  -9   6   1      260.63      252.50      7.29 o 
  -8   6   1      470.18      472.64      7.51 o 
  -7   6   1      166.32      166.28      7.76 o 
  -6   6   1      651.75      628.65      9.07 o 
  -5   6   1      772.62      758.51      8.36 o 
  -4   6   1      529.38      517.37      9.25 o 
  -3   6   1      419.00      422.59     11.67 o 
  -2   6   1     1525.27     1482.02     17.26 o 
  -1   6   1     2109.92     2025.71     15.22 o 
   0   6   1      174.58      158.11      7.27 o 
   1   6   1     2109.79     2016.84     12.84 o 
   2   6   1     1509.94     1489.80     12.90 o 
   3   6   1      468.57      465.51     15.33 o 
   4   6   1      446.42      443.51     15.80 o 
   5   6   1      704.95      703.70     10.28 o 
   6   6   1      668.75      646.66      9.07 o 
   7   6   1      152.58      158.88      6.92 o 
   8   6   1      458.75      470.01      8.04 o 
   9   6   1      219.14      207.81      7.79 o 
  10   6   1       32.04       27.72      7.77 o 
 -10   7   1       93.44       97.16      8.65 o 
  -9   7   1      254.60      248.59      9.30 o 
  -8   7   1       20.51       23.12      7.80 o 
  -7   7   1      764.15      746.58      8.70 o 
  -6   7   1      250.63      252.09      9.04 o 
  -5   7   1      393.46      402.81      9.65 o 
  -4   7   1      169.42      185.33      8.84 o 
  -3   7   1     2351.79     2318.40     32.79 o 
  -2   7   1        8.01        6.30      8.03 o 
  -1   7   1     2076.95     2043.79     11.31 o 
   0   7   1      276.96      276.14      7.65 o 
   1   7   1     2126.18     2088.77     12.58 o 
   2   7   1       16.97       38.23     10.54 o 
   3   7   1     2316.01     2294.77     12.87 o 
   4   7   1      224.75      220.62     10.21 o 
   5   7   1      395.52      415.26      9.58 o 
   6   7   1      237.13      235.54     12.48 o 
   7   7   1      757.54      742.43     23.66 o 
   8   7   1       21.93       15.86      8.45 o 
   9   7   1      243.59      240.86     20.57 o 
  10   7   1       72.60       71.63      9.38 o 
  -9   8   1      175.29      167.01      9.33 o 
  -8   8   1        1.57       -6.19      8.62 o 
  -7   8   1      312.65      325.55     19.39 o 
  -6   8   1      321.54      328.44     13.71 o 
  -5   8   1      687.33      691.56     15.10 o 
  -4   8   1      685.46      716.46     13.61 o 
  -3   8   1     1074.29     1097.64     25.52 o 
  -2   8   1       23.48       19.36      9.33 o 
  -1   8   1      801.90      786.48     10.37 o 
   0   8   1      358.04      366.78      7.68 o 
   1   8   1      841.46      833.28     11.17 o 
   2   8   1       14.54       16.70      9.46 o 
   3   8   1     1055.24     1034.72     10.76 o 
   4   8   1      650.09      637.95     10.08 o 
   5   8   1      679.28      691.86     10.31 o 
   6   8   1      300.28      332.02      9.80 o 
   7   8   1      298.14      304.65     22.89 o 
   8   8   1        0.43        7.59      9.96 o 
   9   8   1      162.16      153.35     10.42 o 
  -8   9   1      278.49      254.24     10.72 o 
  -7   9   1       65.09       74.12      9.90 o 
  -6   9   1      219.15      227.61     19.22 o 
  -5   9   1      461.58      478.17     10.78 o 
  -4   9   1      583.51      558.30     10.82 o 
  -3   9   1      244.55      242.12      9.89 o 
  -2   9   1      743.72      765.15     12.96 o 
  -1   9   1      494.44      499.40      9.22 o 
   0   9   1      144.38      149.00      9.25 o 
   1   9   1      464.46      461.85     12.43 o 
   2   9   1      752.69      750.05     11.86 o 
   3   9   1      275.85      292.19     13.59 o 
   4   9   1      530.47      530.59     11.55 o 
   5   9   1      408.91      418.45      9.94 o 
   6   9   1      256.98      244.16     20.87 o 
   7   9   1       58.39       72.10     14.12 o 
   8   9   1      249.23      217.63     10.65 o 
  -7  10   1       27.66       17.59     10.52 o 
  -6  10   1      269.31      274.56     11.70 o 
  -5  10   1       29.31       39.88      9.70 o 
  -4  10   1      314.67      311.51     17.27 o 
  -3  10   1       61.84       66.20      9.36 o 
  -2  10   1      383.74      377.40     12.05 o 
  -1  10   1       91.15      102.86      9.92 o 
   0  10   1     1097.51     1096.17     14.32 o 
   1  10   1       94.33      104.97     11.69 o 
   2  10   1      368.04      366.83     11.34 o 
   3  10   1       31.02       43.49      9.90 o 
   4  10   1      319.61      322.25     10.86 o 
   5  10   1       21.01       21.82     17.06 o 
   6  10   1      258.63      244.05     10.42 o 
   7  10   1       26.09       25.04     10.58 o 
  -5  11   1        7.14       17.98     13.67 o 
  -4  11   1      276.82      273.88      9.39 o 
  -3  11   1      117.95      126.56      9.36 o 
  -2  11   1      300.63      305.77     10.24 o 
  -1  11   1       50.41       52.09     13.50 o 
   0  11   1      184.32      188.78     12.49 o 
   1  11   1       73.33       81.53     12.30 o 
   2  11   1      298.03      280.64     14.47 o 
   3  11   1      108.03      118.78     16.08 o 
   4  11   1      272.85      256.89     17.52 o 
   5  11   1        3.12       -3.73     11.11 o 
  -3  12   1       60.72       61.38      9.96 o 
  -2  12   1      109.84      112.99     10.94 o 
  -1  12   1      182.03      169.00     16.57 o 
   1  12   1      155.81      152.37     15.34 o 
   2  12   1      140.21      134.76     10.65 o 
   3  12   1       71.24       53.71     12.23 o 
   0   0   2       39.85       75.87     21.72 o 
   1   0   2     2717.39     2854.45     14.38 o 
   2   0   2      143.12      147.01      9.95 o 
   3   0   2     1484.98     1723.07     10.56 o 
   4   0   2       21.73       29.39      6.89 o 
   5   0   2        0.68       13.96      8.57 o 
   6   0   2        0.61        7.39     15.84 o 
   7   0   2       69.82       77.07      9.59 o 
   8   0   2       24.09       23.33     10.36 o 
   9   0   2      411.46      401.21      6.76 o 
  10   0   2        2.61        2.30      6.59 o 
  11   0   2        4.01       -2.83      6.13 o 
  12   0   2        7.51       14.30      6.42 o 
 -12   1   2       21.28       26.48      6.65 o 
 -11   1   2      139.45      134.71      6.14 o 
 -10   1   2       49.83       47.68      8.25 o 
  -9   1   2      174.21      172.27      7.76 o 
  -8   1   2       85.37       93.13      6.93 o 
  -7   1   2      613.17      594.28      8.28 o 
  -6   1   2       21.01       25.80      7.77 o 
  -5   1   2      278.74      277.16      8.30 o 
  -4   1   2       72.76       67.50      8.64 o 
  -3   1   2      935.68      958.55     11.48 o 
  -2   1   2     6260.31     6552.74     19.39 o 
  -1   1   2      774.59      762.02     10.94 o 
   0   1   2     1672.51     1773.50     15.94 o 
   1   1   2      756.61      737.26     11.63 o 
   2   1   2     6298.38     6601.56     29.19 o 
   3   1   2      953.46      969.98     10.72 o 
   4   1   2       99.06       90.29      7.80 o 
   5   1   2      258.29      243.74      9.46 o 
   6   1   2       40.13       36.88      8.09 o 
   7   1   2      602.39      588.77      6.86 o 
   8   1   2       91.36       91.67      6.03 o 
   9   1   2      158.77      160.64      6.67 o 
  10   1   2       56.00       58.59      5.81 o 
  11   1   2      126.95      117.63      6.10 o 
  12   1   2       23.31       23.81      6.62 o 
 -12   2   2       19.04       23.12      7.92 o 
 -11   2   2        2.81        9.99      6.07 o 
 -10   2   2        1.50        7.32      7.79 o 
  -9   2   2       15.50       15.46      6.69 o 
  -8   2   2       99.77       95.09      7.27 o 
  -7   2   2       38.03       49.95      7.21 o 
  -6   2   2      237.84      232.80      8.23 o 
  -5   2   2       91.39      102.66      7.63 o 
  -4   2   2     1438.94     1452.93     16.52 o 
  -3   2   2       85.73       93.00      8.95 o 
  -2   2   2      388.24      445.22      9.46 o 
  -1   2   2     2410.70     2613.97     13.04 o 
   0   2   2        0.26        4.12      9.69 o 
   1   2   2     2431.67     2673.44     14.85 o 
   2   2   2      433.99      485.52      9.66 o 
   3   2   2       83.54       74.80      7.08 o 
   4   2   2     1416.98     1425.14      9.50 o 
   5   2   2       94.85      108.68      8.73 o 
   6   2   2      248.13      221.62      8.27 o 
   7   2   2       14.10       16.99      6.47 o 
   8   2   2       92.32       86.44      6.26 o 
   9   2   2        8.46       12.73      6.67 o 
  10   2   2        1.49        9.13      6.43 o 
  11   2   2        0.24        8.87      6.39 o 
  12   2   2       19.15       20.99      6.36 o 
 -11   3   2       19.46       36.93      6.17 o 
 -10   3   2       26.81       59.21      7.56 o 
  -9   3   2       85.28       70.02     12.67 o 
  -8   3   2       57.50       66.82      8.03 o 
  -7   3   2        7.05       13.36      7.04 o 
  -6   3   2      499.32      526.37      7.94 o 
  -5   3   2        0.97       -6.53      6.53 o 
  -4   3   2      132.86      106.02      7.98 o 
  -3   3   2        4.55       -1.83      9.22 o 
  -2   3   2      554.76      567.73      9.96 o 
  -1   3   2      304.56      338.67      8.07 o 
   0   3   2     1552.51     1759.93     11.81 o 
   1   3   2      297.42      331.14     10.00 o 
   2   3   2      501.51      508.28      9.26 o 
   3   3   2        5.94        3.34      7.64 o 
   4   3   2      132.26      118.44      8.44 o 
   5   3   2        1.11        4.68      8.72 o 
   6   3   2      456.77      465.64      8.22 o 
   7   3   2        8.18       14.96      6.77 o 
   8   3   2       70.62       70.18      7.15 o 
   9   3   2       88.02       91.33      6.18 o 
  10   3   2        1.67       13.00      5.82 o 
  11   3   2       19.29       24.37      6.49 o 
 -11   4   2       34.48       41.32      5.67 o 
 -10   4   2        9.43       20.35      8.00 o 
  -9   4   2      250.51      235.86      7.55 o 
  -8   4   2      276.91      291.79      8.31 o 
  -7   4   2        8.06       20.60      7.73 o 
  -6   4   2       74.93       72.26      7.93 o 
  -5   4   2      144.87      165.04      6.68 o 
  -4   4   2      385.39      378.31      7.81 o 
  -3   4   2       64.16       58.23      8.18 o 
  -2   4   2     1723.72     1729.63     11.55 o 
  -1   4   2      603.58      632.55      7.64 o 
   0   4   2       77.52       76.94      7.16 o 
   1   4   2      624.03      660.27      9.71 o 
   2   4   2     1730.30     1723.21     11.68 o 
   3   4   2       29.26       41.22      8.53 o 
   4   4   2      337.60      314.90      9.97 o 
   5   4   2      136.13      154.98      9.58 o 
   6   4   2       82.10       80.46      7.56 o 
   7   4   2       20.01       26.09      7.15 o 
   8   4   2      230.89      231.27      6.82 o 
   9   4   2      251.13      240.45      6.71 o 
  10   4   2       10.89       16.15      6.68 o 
  11   4   2       35.13       39.62      6.87 o 
 -11   5   2      142.34      129.79      6.14 o 
 -10   5   2       94.12       94.51      6.64 o 
  -9   5   2      122.12      134.03      6.68 o 
  -8   5   2        3.41        2.62      7.77 o 
  -7   5   2      111.12      126.31      7.66 o 
  -6   5   2       68.48       70.73      8.34 o 
  -5   5   2       88.09       92.28      8.30 o 
  -4   5   2      223.44      230.09      8.06 o 
  -3   5   2      529.00      533.48      8.09 o 
  -2   5   2      368.79      379.43      7.36 o 
  -1   5   2      330.34      315.40      6.25 o 
   0   5   2       35.07       34.03      5.88 o 
   1   5   2      283.43      257.11      7.30 o 
   2   5   2      359.05      369.25      9.53 o 
   3   5   2      559.59      569.36     12.86 o 
   4   5   2      221.48      239.75     11.78 o 
   5   5   2       48.91       53.23     10.64 o 
   6   5   2       38.10       34.15      7.10 o 
   7   5   2      101.06      102.01      6.50 o 
   8   5   2        7.49       16.53      7.76 o 
   9   5   2      117.98      115.48      6.59 o 
  10   5   2       84.68       98.79      7.45 o 
  11   5   2      137.43      123.15      7.28 o 
 -10   6   2        8.63        3.97      7.18 o 
  -9   6   2      128.63      116.67      8.38 o 
  -8   6   2       52.61       49.38      7.55 o 
  -7   6   2      575.15      553.74      8.38 o 
  -6   6   2        7.17       14.55     15.58 o 
  -5   6   2      134.00      131.09      9.07 o 
  -4   6   2      277.13      277.04      9.63 o 
  -3   6   2      868.78      879.66      9.38 o 
  -2   6   2       48.13       51.90      6.68 o 
  -1   6   2      510.76      485.02      6.69 o 
   0   6   2       27.74       34.56      6.09 o 
   1   6   2      578.06      549.07      7.78 o 
   2   6   2       49.27       59.72      7.83 o 
   3   6   2      795.25      809.30     10.16 o 
   4   6   2      285.94      271.96      9.14 o 
   5   6   2      142.95      135.30      8.22 o 
   6   6   2        6.74       26.91      8.85 o 
   7   6   2      566.19      574.77      8.97 o 
   8   6   2       51.82       59.30      7.62 o 
   9   6   2      108.75      108.76      6.66 o 
  10   6   2        9.63       14.90      7.04 o 
 -10   7   2       27.80       25.86      8.53 o 
  -9   7   2       44.61       47.59      8.67 o 
  -8   7   2       30.11       49.78     12.07 o 
  -7   7   2       40.44       57.64     18.34 o 
  -6   7   2      146.56      143.98      7.56 o 
  -5   7   2      305.81      296.30     11.29 o 
  -4   7   2      203.05      198.79     12.49 o 
  -3   7   2      112.55      108.69      7.89 o 
  -2   7   2      534.06      519.17      6.48 o 
  -1   7   2       65.86       75.73      5.70 o 
   0   7   2       40.01       50.11      5.98 o 
   1   7   2       17.25       20.30      6.82 o 
   2   7   2      540.41      521.54     10.46 o 
   3   7   2      137.84      129.14     12.16 o 
   4   7   2      209.45      202.43      9.41 o 
   5   7   2      276.42      258.72      9.58 o 
   6   7   2      139.44      147.07      9.18 o 
   7   7   2       33.54       41.27     12.90 o 
   8   7   2       32.30       19.37     10.81 o 
   9   7   2       36.53       39.75      8.07 o 
  10   7   2       23.73       22.17      8.98 o 
  -9   8   2        8.57       15.73      9.06 o 
  -8   8   2       43.17       48.26      8.69 o 
  -7   8   2       36.32       43.19      9.34 o 
  -6   8   2       77.55       92.87      8.63 o 
  -5   8   2       50.59       49.74      8.56 o 
  -4   8   2      231.49      232.63      8.62 o 
  -3   8   2      174.00      152.08      8.60 o 
  -2   8   2      199.25      186.25      7.35 o 
  -1   8   2       55.77       53.69      6.67 o 
   0   8   2      150.16      147.44      8.65 o 
   1   8   2       67.53       67.68      9.43 o 
   2   8   2      216.15      217.83      9.77 o 
   3   8   2      169.64      155.24      9.84 o 
   4   8   2      192.27      197.42      9.26 o 
   5   8   2       52.21       68.72     24.43 o 
   6   8   2       92.28      102.39     10.14 o 
   7   8   2       31.76       29.12      9.33 o 
   8   8   2       19.43       19.82     16.32 o 
   9   8   2        4.13       14.20      9.16 o 
  -8   9   2       23.19       21.38      8.39 o 
  -7   9   2        6.94       23.35      9.81 o 
  -6   9   2      143.40      145.58     13.49 o 
  -5   9   2        4.30        5.30      9.88 o 
  -4   9   2       97.03       91.30      7.84 o 
  -3   9   2      162.50      181.98      8.16 o 
  -2   9   2      115.62      120.35      8.95 o 
  -1   9   2       10.66       19.80      7.71 o 
   0   9   2     1142.97     1132.99     11.00 o 
   1   9   2        9.58       13.91     10.71 o 
   2   9   2       89.26      104.63     13.61 o 
   3   9   2      155.45      181.17      9.78 o 
   4   9   2      110.65      111.15      9.38 o 
   5   9   2        4.32       16.19     13.52 o 
   6   9   2      110.15      123.15     10.29 o 
   7   9   2        7.99       25.97      9.81 o 
   8   9   2       33.65       37.86      9.15 o 
  -7  10   2       25.26       34.37      8.53 o 
  -6  10   2       33.03       32.69      8.18 o 
  -5  10   2       46.61       46.22      8.29 o 
  -4  10   2       60.06       71.12     16.02 o 
  -3  10   2       13.11       27.09      8.14 o 
  -2  10   2      182.16      176.11      8.71 o 
  -1  10   2      117.91      111.01      8.89 o 
   0  10   2       19.24       19.68      9.61 o 
   1  10   2      128.79      127.02     11.84 o 
   2  10   2      189.04      212.19     13.61 o 
   3  10   2        5.03       18.20      9.97 o 
   4  10   2       35.14       34.70     14.58 o 
   5  10   2       45.22       48.93     10.47 o 
   6  10   2       41.01       51.78     10.16 o 
   7  10   2       24.00       18.54     10.60 o 
  -5  11   2      326.82      278.05      9.79 o 
  -4  11   2       74.55       70.68      8.62 o 
  -3  11   2       42.12       41.58      8.77 o 
  -2  11   2        5.11       21.72      9.29 o 
  -1  11   2      225.51      236.24     14.06 o 
   0  11   2       34.56       36.61     14.45 o 
   1  11   2      205.33      212.27     15.81 o 
   2  11   2        3.94       12.40     10.98 o 
   3  11   2       58.27       73.47     11.32 o 
   4  11   2       71.17       84.43     10.98 o 
   5  11   2      320.12      271.64     11.71 o 
  -3  12   2      140.45      120.83     10.03 o 
  -2  12   2       12.20       26.00     13.85 o 
  -1  12   2       83.29       71.74     16.70 o 
   0  12   2        6.97       10.05     19.39 o 
   1  12   2      100.86       87.19     14.44 o 
   2  12   2       11.78       20.06     14.12 o 
   3  12   2      124.97      109.57     12.41 o 
   1   0   3      463.27      539.96      9.68 o 
   2   0   3      172.99      206.61      7.79 o 
   3   0   3       16.12       23.35      7.13 o 
   4   0   3      217.28      225.44      7.07 o 
   5   0   3       74.04       69.20      6.85 o 
   6   0   3      191.76      199.85      6.98 o 
   7   0   3      125.78      124.89      7.64 o 
   8   0   3      115.89      108.19      6.44 o 
   9   0   3      181.51      185.30      6.46 o 
  10   0   3        1.81        0.16      7.73 o 
  11   0   3       59.56       65.26      9.04 o 
  12   0   3       32.04       39.91      6.48 o 
 -12   1   3        6.31        9.40      6.45 o 
 -11   1   3       19.74       31.51      6.77 o 
 -10   1   3      268.04      265.54      6.29 o 
  -9   1   3      108.92      116.59      7.04 o 
  -8   1   3       18.26       25.54      8.55 o 
  -7   1   3      108.31      105.04      8.23 o 
  -6   1   3      324.64      328.86      6.70 o 
  -5   1   3      120.26      111.04      6.14 o 
  -4   1   3      601.04      593.41      6.80 o 
  -3   1   3      863.02      883.05      7.31 o 
  -2   1   3      332.32      351.77      7.88 o 
  -1   1   3      143.83      160.34      8.84 o 
   0   1   3      328.25      350.30      9.65 o 
   1   1   3       77.49       88.71      9.06 o 
   2   1   3      259.04      280.27      7.35 o 
   3   1   3      666.27      684.83      7.50 o 
   4   1   3      649.77      659.64      7.03 o 
   5   1   3       82.37       65.25      6.85 o 
   6   1   3      367.91      381.33      6.76 o 
   7   1   3      181.44      187.95      7.65 o 
   8   1   3       11.96       14.95      5.85 o 
   9   1   3      110.24      127.18      7.19 o 
  10   1   3      288.47      290.00      6.50 o 
  11   1   3        7.59        8.18      6.93 o 
  12   1   3       13.03       16.75      6.63 o 
 -12   2   3       77.68       68.40      6.55 o 
 -11   2   3       54.14       71.37      7.44 o 
 -10   2   3       45.45       63.56      6.54 o 
  -9   2   3      112.73      118.47      6.43 o 
  -8   2   3       76.88       78.35      5.64 o 
  -7   2   3      391.67      382.42      5.88 o 
  -6   2   3       64.04       57.81      6.22 o 
  -5   2   3      559.86      546.79      7.42 o 
  -4   2   3      336.34      330.40      6.61 o 
  -3   2   3     1453.04     1478.53     15.77 o 
  -2   2   3        2.35        4.17      7.18 o 
  -1   2   3     2631.95     2684.11     17.82 o 
   0   2   3      193.74      226.66      8.45 o 
   1   2   3     2540.57     2554.39     42.89 o 
   2   2   3       13.59       17.39      8.36 o 
   3   2   3     1572.64     1589.89      9.27 o 
   4   2   3      265.26      258.23      6.50 o 
   5   2   3      522.50      513.85      7.73 o 
   6   2   3       67.28       71.69      7.24 o 
   7   2   3      279.24      268.69      7.55 o 
   8   2   3      108.98      103.69      6.71 o 
   9   2   3      110.94      119.60      6.65 o 
  10   2   3       67.52       66.11      6.87 o 
  11   2   3       50.27       52.37      5.93 o 
  12   2   3       94.34       85.54      6.80 o 
 -11   3   3       52.21       51.97      6.74 o 
 -10   3   3       43.62       48.87      7.01 o 
  -9   3   3       41.66       38.20      6.19 o 
  -8   3   3      317.62      320.83     11.57 o 
  -7   3   3      143.81      145.57      7.94 o 
  -6   3   3       11.11       22.70      7.65 o 
  -5   3   3      854.90      816.53     10.09 o 
  -4   3   3      139.24      143.93      7.00 o 
  -3   3   3       95.55      100.83      6.83 o 
  -2   3   3     1344.33     1328.63      8.79 o 
  -1   3   3     1258.18     1266.93      8.13 o 
   0   3   3        5.30       11.31      7.45 o 
   1   3   3     1088.66     1075.29      9.76 o 
   2   3   3     1569.51     1573.33      9.54 o 
   3   3   3       80.83       82.75      7.81 o 
   4   3   3      161.23      159.36      6.39 o 
   5   3   3      969.31      953.36      9.05 o 
   6   3   3       14.29       33.56     11.07 o 
   7   3   3      150.44      145.15      8.54 o 
   8   3   3      314.00      303.08      7.20 o 
   9   3   3       81.18       93.96      6.93 o 
  10   3   3       42.91       52.60      5.97 o 
  11   3   3       58.91       67.81      8.52 o 
 -11   4   3       37.28       38.66      6.90 o 
 -10   4   3       16.61       35.23      6.56 o 
  -9   4   3       21.43       31.58      7.65 o 
  -8   4   3      335.17      319.90     10.38 o 
  -7   4   3      245.59      229.34     11.14 o 
  -6   4   3      320.54      314.53      8.36 o 
  -5   4   3       25.37       29.44      7.25 o 
  -4   4   3      357.69      346.04      8.90 o 
  -3   4   3      161.06      161.84      6.73 o 
  -2   4   3     1232.33     1216.66      8.07 o 
  -1   4   3       78.87       76.71      6.68 o 
   0   4   3      394.49      352.83      8.13 o 
   1   4   3       35.13       37.86      8.38 o 
   2   4   3     1171.38     1169.24     18.28 o 
   3   4   3      212.57      204.67      8.14 o 
   4   4   3      337.05      328.76      7.81 o 
   5   4   3       44.61       45.02      9.14 o 
   6   4   3      352.78      355.97      9.03 o 
   7   4   3      297.91      282.58      8.06 o 
   8   4   3      315.09      330.34      7.15 o 
   9   4   3       39.51       55.15      6.78 o 
  10   4   3       14.71        8.74      6.33 o 
  11   4   3       35.60       31.99      6.57 o 
 -11   5   3       10.82       10.20      6.19 o 
 -10   5   3      105.28      104.20      6.32 o 
  -9   5   3       40.44       41.28      7.07 o 
  -8   5   3      237.88      239.24      7.78 o 
  -7   5   3       54.93       59.82      8.19 o 
  -6   5   3      119.90      130.46      8.07 o 
  -5   5   3       58.72       63.80      6.64 o 
  -4   5   3      144.82      152.75      6.16 o 
  -3   5   3      284.16      271.94      6.74 o 
  -2   5   3      865.80      842.82      7.39 o 
  -1   5   3       14.55       23.20      6.50 o 
   0   5   3      142.85      120.71      7.42 o 
   1   5   3        5.24        3.17      7.36 o 
   2   5   3      867.97      838.70      8.69 o 
   3   5   3      335.74      337.83      8.74 o 
   4   5   3      185.22      192.71     11.14 o 
   5   5   3       75.10       65.97     10.31 o 
   6   5   3      134.24      145.43     10.35 o 
   7   5   3       47.30       55.27      7.25 o 
   8   5   3      230.88      245.23      7.04 o 
   9   5   3       54.68       46.76      6.79 o 
  10   5   3      130.64      116.97      6.75 o 
  11   5   3       13.22       14.46      6.86 o 
 -10   6   3       14.52       26.57      7.29 o 
  -9   6   3       44.34       55.20      7.15 o 
  -8   6   3      184.47      187.43      6.33 o 
  -7   6   3       48.95       59.32      8.83 o 
  -6   6   3      184.29      187.17      9.15 o 
  -5   6   3       37.52       30.93     11.13 o 
  -4   6   3      219.41      220.88      6.14 o 
  -3   6   3      126.21      130.77      5.89 o 
  -2   6   3      286.59      279.52      5.91 o 
  -1   6   3      303.35      292.43      6.59 o 
   0   6   3       22.14       23.65      6.51 o 
   1   6   3      311.16      297.42      7.96 o 
   2   6   3      284.89      294.97      8.61 o 
   3   6   3      101.89      101.03      8.38 o 
   4   6   3      294.88      291.88     11.36 o 
   5   6   3       55.59       66.51     19.33 o 
   6   6   3      179.65      178.99      8.70 o 
   7   6   3       53.80       50.00      7.37 o 
   8   6   3      206.64      206.71      7.68 o 
   9   6   3       71.17       71.02      7.22 o 
  10   6   3       12.43       30.04      7.43 o 
 -10   7   3       37.31       21.40      7.80 o 
  -9   7   3       49.62       46.67      7.35 o 
  -8   7   3        9.30       13.78      7.52 o 
  -7   7   3      257.22      235.18      9.76 o 
  -6   7   3       91.49      100.57      9.11 o 
  -5   7   3       70.57       87.91      7.13 o 
  -4   7   3      107.37      117.61      7.58 o 
  -3   7   3      783.62      763.47      6.69 o 
  -2   7   3      113.56      108.94      5.64 o 
  -1   7   3      810.78      797.79      6.63 o 
   0   7   3       19.43       18.84      6.37 o 
   1   7   3      772.12      761.97      7.60 o 
   2   7   3      111.83      109.33      7.53 o 
   3   7   3      789.40      771.15      9.70 o 
   4   7   3       71.04       76.35      8.68 o 
   5   7   3       72.47       95.33     10.88 o 
   6   7   3      106.08      103.97      8.16 o 
   7   7   3      259.67      237.00      8.50 o 
   8   7   3        2.58       -5.45      8.23 o 
   9   7   3       50.68       47.83      8.44 o 
  10   7   3       60.19       51.80      8.91 o 
  -9   8   3       78.43       84.94      7.51 o 
  -8   8   3        2.65       10.31      7.51 o 
  -7   8   3       89.14       97.63      7.43 o 
  -6   8   3       84.80      104.66      7.33 o 
  -5   8   3      184.59      202.81      7.30 o 
  -4   8   3      212.69      208.30      6.91 o 
  -3   8   3      464.41      469.11     12.02 o 
  -2   8   3        3.50        3.59      6.14 o 
  -1   8   3      268.43      267.42      6.25 o 
   0   8   3       98.37       99.27      6.37 o 
   1   8   3      246.05      236.17      7.08 o 
   2   8   3        8.37       13.52      9.05 o 
   3   8   3      484.83      490.17     17.07 o 
   4   8   3      240.15      244.86      9.39 o 
   5   8   3      184.33      191.09     15.37 o 
   6   8   3       98.28       81.46      9.36 o 
   7   8   3      101.11      106.93      9.48 o 
   8   8   3        8.03       28.67     13.90 o 
   9   8   3       89.72       81.64     10.33 o 
  -8   9   3       69.73       61.65      8.46 o 
  -7   9   3       20.70       31.65      7.92 o 
  -6   9   3      146.96      149.89      7.68 o 
  -5   9   3      208.80      199.80      7.79 o 
  -4   9   3      226.94      211.09      7.25 o 
  -3   9   3      185.70      186.39     10.65 o 
  -2   9   3      232.62      238.08      7.42 o 
  -1   9   3      219.04      228.53      7.37 o 
   0   9   3       55.46       56.18      8.86 o 
   1   9   3      227.94      232.40     10.86 o 
   2   9   3      240.46      244.38     10.74 o 
   3   9   3      155.49      164.68      9.81 o 
   4   9   3      262.47      251.44     10.39 o 
   5   9   3      253.04      239.67     13.49 o 
   6   9   3      114.60      101.54      9.74 o 
   7   9   3       25.83       10.71      9.93 o 
   8   9   3       85.82       76.69      9.29 o 
  -7  10   3       14.92       25.70      8.94 o 
  -6  10   3      132.29      128.56      8.64 o 
  -5  10   3       17.78       27.78      7.91 o 
  -4  10   3      137.93      139.80      8.26 o 
  -3  10   3        7.22        6.56      7.88 o 
  -2  10   3      185.44      198.25      8.50 o 
  -1  10   3       55.86       61.54     10.17 o 
   0  10   3      427.18      426.00     10.41 o 
   1  10   3       51.69       59.65     13.17 o 
   2  10   3      199.30      201.41     13.71 o 
   3  10   3       27.03       27.77     12.48 o 
   4  10   3      131.73      137.41     10.52 o 
   5  10   3       21.80        4.01     15.51 o 
   6  10   3      145.64      141.74     10.39 o 
   7  10   3       11.81       10.02     12.08 o 
  -5  11   3        0.82        1.81      9.31 o 
  -4  11   3      157.24      172.19      8.80 o 
  -3  11   3       41.23       44.85      8.77 o 
  -2  11   3       89.17       97.32      9.10 o 
  -1  11   3       62.18       68.39     12.05 o 
   0  11   3      140.22      142.12     11.82 o 
   1  11   3       39.12       48.16     12.35 o 
   2  11   3       94.62       98.10     11.44 o 
   3  11   3       43.33       50.43     11.53 o 
   4  11   3      168.28      163.98     20.04 o 
   5  11   3        1.86       11.00     10.46 o 
  -2  12   3       99.89       94.67     17.40 o 
  -1  12   3       95.46       84.23     17.12 o 
   0  12   3       10.31       15.86     23.64 o 
   1  12   3      121.26      106.47     13.99 o 
   2  12   3       75.06       74.07     13.53 o 
   1   0   4      629.49      655.27      8.29 o 
   2   0   4      485.10      457.32      6.90 o 
   3   0   4       37.58       30.42      6.02 o 
   4   0   4     4056.29     3659.59     17.08 o 
   5   0   4       47.69       62.83      5.83 o 
   6   0   4     3771.89     3723.31     28.48 o 
   7   0   4      174.48      173.19      6.53 o 
   8   0   4      239.67      237.45      7.54 o 
   9   0   4        4.38       14.85      6.34 o 
  10   0   4     1630.76     1648.19     13.55 o 
  11   0   4       73.56       84.54      6.65 o 
  12   0   4        0.50        0.81      7.24 o 
 -12   1   4      341.36      326.70     10.81 o 
 -11   1   4      174.78      166.35      7.08 o 
 -10   1   4       67.42       72.31      6.58 o 
  -9   1   4      249.42      237.92      7.51 o 
  -8   1   4      992.00      993.33      7.51 o 
  -7   1   4     1044.91     1022.06      7.71 o 
  -6   1   4     1333.12     1293.42      8.17 o 
  -5   1   4      367.53      372.22      6.78 o 
  -4   1   4     1218.84     1138.75      7.67 o 
  -3   1   4     3746.03     3744.66     18.25 o 
  -2   1   4     8417.26     8137.29     18.04 o 
  -1   1   4      633.88      633.40      8.90 o 
   0   1   4     1119.69     1178.95     10.00 o 
   1   1   4      567.12      572.69      7.96 o 
   2   1   4     8385.51     8067.89     28.94 o 
   3   1   4     3753.25     3734.53     15.67 o 
   4   1   4     1224.17     1159.91      8.54 o 
   5   1   4      354.35      358.95      6.07 o 
   6   1   4     1341.90     1311.61      7.86 o 
   7   1   4     1000.68     1003.25      7.28 o 
   8   1   4     1029.97     1030.40     14.48 o 
   9   1   4      251.30      248.38      6.53 o 
  10   1   4       65.52       70.57      6.57 o 
  11   1   4      173.96      179.75      6.99 o 
  12   1   4      358.82      322.51     19.27 o 
 -11   2   4      162.31      159.11      6.65 o 
 -10   2   4      398.07      420.05     13.50 o 
  -9   2   4      723.37      729.90      7.15 o 
  -8   2   4      129.56      133.72      5.56 o 
  -7   2   4       11.15        5.81      8.65 o 
  -6   2   4      853.11      836.17     10.61 o 
  -5   2   4     8794.29     8632.82     19.64 o 
  -4   2   4     3167.82     3107.20      8.56 o 
  -3   2   4      229.82      215.45      6.32 o 
  -2   2   4      283.17      280.23      6.61 o 
  -1   2   4     3028.24     2917.66     10.30 o 
   0   2   4     1074.06     1042.28      8.53 o 
   1   2   4     3064.26     2964.46     10.14 o 
   2   2   4      303.34      295.04      7.30 o 
   3   2   4      183.16      161.02      6.65 o 
   4   2   4     3141.97     3067.97     12.65 o 
   5   2   4     8808.98     8647.25     51.77 o 
   6   2   4      884.67      873.16      7.32 o 
   7   2   4        4.43        7.81      9.05 o 
   8   2   4      135.23      134.60      6.86 o 
   9   2   4      722.93      732.55     12.93 o 
  10   2   4      421.70      418.58     13.66 o 
  11   2   4      160.81      159.96      7.50 o 
 -11   3   4      212.71      238.69      7.46 o 
 -10   3   4       27.84       33.86      6.66 o 
  -9   3   4      151.00      155.90      6.83 o 
  -8   3   4       71.42       82.70      8.05 o 
  -7   3   4     4239.07     4231.62     36.18 o 
  -6   3   4       32.20       36.87      5.48 o 
  -5   3   4      255.74      240.97      6.50 o 
  -4   3   4       91.37       90.88      6.16 o 
  -3   3   4     5920.45     5630.25     16.19 o 
  -2   3   4       47.55       61.35      6.01 o 
  -1   3   4     3598.17     3452.05     10.29 o 
   0   3   4      195.97      208.35      6.73 o 
   1   3   4     3519.46     3412.86     13.36 o 
   2   3   4       45.61       53.35      7.33 o 
   3   3   4     6061.71     5758.90     13.00 o 
   4   3   4       83.45       76.76      6.93 o 
   5   3   4      244.29      238.74      6.19 o 
   6   3   4       28.97       44.09      7.15 o 
   7   3   4     4254.12     4276.69     31.47 o 
   8   3   4       76.87       66.44      7.75 o 
   9   3   4      187.19      202.52     12.20 o 
  10   3   4       24.79       17.17      6.69 o 
  11   3   4      216.96      232.81      8.11 o 
 -11   4   4      377.56      373.15      7.40 o 
 -10   4   4      168.62      156.34      8.78 o 
  -9   4   4      777.63      756.78      7.27 o 
  -8   4   4        7.04        9.57      6.37 o 
  -7   4   4      157.26      167.10      5.86 o 
  -6   4   4       40.63       48.54      6.25 o 
  -5   4   4     2845.26     2782.80     14.65 o 
  -4   4   4      803.27      783.73      6.74 o 
  -3   4   4      911.30      887.47      7.17 o 
  -2   4   4        5.11       10.31      6.26 o 
  -1   4   4     4118.19     4009.04      9.70 o 
   0   4   4     1397.87     1262.47      8.16 o 
   1   4   4     4171.78     4064.80     30.14 o 
   2   4   4        8.08       12.11      6.65 o 
   3   4   4      890.68      855.49      8.55 o 
   4   4   4      793.43      776.10      8.15 o 
   5   4   4     2959.53     2918.04     23.03 o 
   6   4   4       49.34       62.59      7.03 o 
   7   4   4      187.94      194.36     10.32 o 
   8   4   4        2.66        4.90      8.95 o 
   9   4   4      791.90      781.08      9.47 o 
  10   4   4      168.99      168.55      7.67 o 
  11   4   4      394.89      375.24      7.08 o 
 -10   5   4       15.30       29.73      8.75 o 
  -9   5   4      313.35      319.08      7.08 o 
  -8   5   4     1014.73     1010.42      9.74 o 
  -7   5   4      432.66      422.29      5.91 o 
  -6   5   4      260.94      265.27      5.93 o 
  -5   5   4      132.26      127.64      6.94 o 
  -4   5   4     1106.73     1092.14      7.31 o 
  -3   5   4     2159.45     2161.59     12.04 o 
  -2   5   4     8251.41     8104.39     23.18 o 
  -1   5   4     1429.73     1404.22      8.18 o 
   0   5   4      128.69      125.10      7.18 o 
   1   5   4     1419.44     1391.99      9.19 o 
   2   5   4     8217.19     8092.51     32.14 o 
   3   5   4     2200.62     2174.18     20.55 o 
   4   5   4     1196.55     1158.27      9.14 o 
   5   5   4      128.10      115.49     10.49 o 
   6   5   4      241.70      256.42      9.26 o 
   7   5   4      451.97      447.67     10.86 o 
   8   5   4     1049.65     1052.22     21.62 o 
   9   5   4      321.09      325.53      8.56 o 
  10   5   4       13.36       25.11      6.68 o 
 -10   6   4      443.32      411.33      7.40 o 
  -9   6   4       31.10       35.36      6.90 o 
  -8   6   4      346.34      373.62      7.66 o 
  -7   6   4       49.42       40.49      7.69 o 
  -6   6   4     1411.69     1403.56     15.15 o 
  -5   6   4       10.58        2.14      5.89 o 
  -4   6   4     1472.24     1477.70     15.36 o 
  -3   6   4       36.95       34.44      5.74 o 
  -2   6   4      838.88      821.87      6.91 o 
  -1   6   4        0.04       10.24      6.15 o 
   0   6   4     5931.83     5812.28     23.45 o 
   1   6   4        0.26        2.15      7.36 o 
   2   6   4      918.53      892.01      8.61 o 
   3   6   4       43.61       42.67      7.80 o 
   4   6   4     1435.26     1434.44     10.17 o 
   5   6   4       11.04        4.61      9.11 o 
   6   6   4     1462.40     1426.18     12.66 o 
   7   6   4       46.44       61.17     10.32 o 
   8   6   4      326.15      335.71     14.30 o 
   9   6   4       29.51       33.92      7.67 o 
  10   6   4      490.53      468.64      7.96 o 
  -9   7   4       19.70       32.46      7.44 o 
  -8   7   4      519.70      505.75     13.57 o 
  -7   7   4      338.53      330.89      7.44 o 
  -6   7   4      851.03      845.56     10.04 o 
  -5   7   4       20.58       38.40      5.84 o 
  -4   7   4     1052.91     1043.74      8.81 o 
  -3   7   4     1220.32     1208.00      7.69 o 
  -2   7   4     2006.48     1984.07     10.56 o 
  -1   7   4      145.65      139.90      6.14 o 
   0   7   4      322.51      314.43      6.97 o 
   1   7   4      108.41      111.83      7.04 o 
   2   7   4     1936.83     1936.10     13.92 o 
   3   7   4     1239.14     1222.31      9.88 o 
   4   7   4     1102.70     1071.85     12.87 o 
   5   7   4       18.01       34.78     10.78 o 
   6   7   4      835.22      839.28     21.01 o 
   7   7   4      335.86      321.35      7.74 o 
   8   7   4      569.44      540.12     12.36 o 
   9   7   4       25.81       26.59      8.42 o 
  -9   8   4      227.61      231.55     10.24 o 
  -8   8   4       22.55       27.30      8.43 o 
  -7   8   4      130.11      143.05      6.93 o 
  -6   8   4      132.33      134.31      7.20 o 
  -5   8   4     1183.18     1193.68      9.22 o 
  -4   8   4      270.15      280.39      6.12 o 
  -3   8   4      593.66      581.64      6.24 o 
  -2   8   4      207.44      206.38      5.74 o 
  -1   8   4      600.92      624.25      7.60 o 
   0   8   4      371.23      374.06      6.98 o 
   1   8   4      653.65      665.49      7.31 o 
   2   8   4      213.96      214.44      7.26 o 
   3   8   4      548.05      543.02      9.59 o 
   4   8   4      268.79      275.04      9.03 o 
   5   8   4     1226.24     1274.47     10.68 o 
   6   8   4      142.76      140.20      9.54 o 
   7   8   4      146.00      149.94     13.51 o 
   8   8   4       19.64       25.85     21.05 o 
   9   8   4      228.82      236.76     10.71 o 
  -8   9   4        1.62        7.70      7.52 o 
  -7   9   4      420.17      391.87      8.21 o 
  -6   9   4      111.66      116.85      7.49 o 
  -5   9   4      115.72      117.19      7.21 o 
  -4   9   4      104.58      101.23      7.22 o 
  -3   9   4      572.75      593.53      6.86 o 
  -2   9   4        0.32       16.45      5.90 o 
  -1   9   4      785.49      816.56      8.34 o 
   0   9   4        0.09        9.93      6.72 o 
   1   9   4      740.29      754.55      8.06 o 
   2   9   4        0.20        1.59      8.66 o 
   3   9   4      669.61      674.10     10.33 o 
   4   9   4       97.73      100.24     11.63 o 
   5   9   4      113.53      121.69      9.74 o 
   6   9   4      117.02      118.21      9.86 o 
   7   9   4      423.42      420.56     10.69 o 
   8   9   4        1.40        2.80     22.99 o 
  -6  10   4       21.69       23.17      8.08 o 
  -5  10   4      446.82      439.28      8.45 o 
  -4  10   4       69.21       71.04      7.27 o 
  -3  10   4      154.59      157.10      7.93 o 
  -2  10   4      112.53      121.00      7.43 o 
  -1  10   4      902.44      911.30      9.79 o 
   0  10   4      226.60      247.75     10.05 o 
   1  10   4      923.67      923.11     13.42 o 
   2  10   4      122.77      129.43     11.11 o 
   3  10   4      136.55      147.21     14.88 o 
   4  10   4       64.29       75.36     11.31 o 
   5  10   4      478.96      445.12     10.90 o 
   6  10   4       30.47       32.85     18.83 o 
  -5  11   4       10.76       24.83     11.44 o 
  -4  11   4      187.30      178.46      9.40 o 
  -3  11   4      152.03      165.28      9.09 o 
  -2  11   4      264.23      280.13     20.10 o 
  -1  11   4      171.50      164.61     11.98 o 
   0  11   4      113.82      106.94     11.69 o 
   1  11   4      171.58      158.35     13.47 o 
   2  11   4      241.50      256.86     12.44 o 
   3  11   4      159.70      164.60     11.88 o 
   4  11   4      211.18      206.96     11.31 o 
   5  11   4       10.35       -3.68     14.79 o 
  -1  12   4        8.59       10.01     16.87 o 
   0  12   4      267.46      244.22     23.36 o 
   1  12   4        7.47        2.52     14.31 o 
   1   0   5    11316.30    11523.03     33.04 o 
   2   0   5     4576.28     4374.26     16.63 o 
   3   0   5      303.70      281.87      5.83 o 
   4   0   5     1311.46     1254.44      7.34 o 
   5   0   5     5275.28     5186.13     21.64 o 
   6   0   5     1413.95     1411.91      8.12 o 
   7   0   5        3.24       11.40      6.30 o 
   8   0   5      553.75      548.66      7.63 o 
   9   0   5     1716.16     1715.69     24.62 o 
  10   0   5       71.00       77.38      6.62 o 
  11   0   5      151.78      149.08      9.99 o 
 -11   1   5      341.88      340.54      6.96 o 
 -10   1   5      701.39      711.79      7.64 o 
  -9   1   5      390.47      404.83     12.87 o 
  -8   1   5      529.51      535.83      6.90 o 
  -7   1   5     1818.71     1834.43      8.46 o 
  -6   1   5     2307.44     2248.72     11.91 o 
  -5   1   5      948.82      934.83      6.43 o 
  -4   1   5     3452.85     3344.38     11.74 o 
  -3   1   5     6006.94     5901.48     19.66 o 
  -2   1   5     1713.62     1607.21      7.53 o 
  -1   1   5     5308.05     5315.36     14.12 o 
   0   1   5    11448.60    11461.03     26.71 o 
   1   1   5     5201.84     5216.43     11.17 o 
   2   1   5     1800.46     1695.05      8.87 o 
   3   1   5     6080.13     5954.29     14.79 o 
   4   1   5     3428.52     3369.30     12.64 o 
   5   1   5      962.80      949.61     12.90 o 
   6   1   5     2332.18     2287.37      8.79 o 
   7   1   5     1701.42     1716.91      8.08 o 
   8   1   5      563.00      560.18      7.01 o 
   9   1   5      367.67      386.00     13.84 o 
  10   1   5      714.98      716.17      8.11 o 
  11   1   5      335.54      340.21      7.52 o 
 -11   2   5      279.43      280.67     10.24 o 
 -10   2   5      756.59      749.84     10.39 o 
  -9   2   5      301.07      308.59      6.76 o 
  -8   2   5      428.21      461.64      9.90 o 
  -7   2   5     1511.44     1509.92     14.14 o 
  -6   2   5     1584.45     1572.25      7.61 o 
  -5   2   5     2223.77     2150.76      9.99 o 
  -4   2   5     5453.67     5273.85     12.65 o 
  -3   2   5     5163.54     5013.00     18.05 o 
  -2   2   5      577.66      562.05      5.97 o 
  -1   2   5     6120.82     6013.80     54.69 o 
   0   2   5     7154.38     6753.14     26.52 o 
   1   2   5     6148.79     6116.55     20.07 o 
   2   2   5      631.19      636.72      8.32 o 
   3   2   5     5047.98     4895.16     28.88 o 
   4   2   5     5527.81     5365.81     29.22 o 
   5   2   5     2218.58     2173.42      8.11 o 
   6   2   5     1613.73     1594.28      7.53 o 
   7   2   5     1577.34     1595.98     13.51 o 
   8   2   5      451.79      469.20      7.08 o 
   9   2   5      299.50      318.46      8.21 o 
  10   2   5      746.40      749.95      8.56 o 
  11   2   5      273.60      274.77      7.54 o 
 -11   3   5      139.66      148.58      7.52 o 
 -10   3   5        9.26       14.43      6.13 o 
  -9   3   5      449.53      452.60     12.16 o 
  -8   3   5     1821.00     1820.64     12.48 o 
  -7   3   5       13.50       25.78      6.07 o 
  -6   3   5     2258.00     2227.83     14.03 o 
  -5   3   5     3818.49     3736.68     23.45 o 
  -4   3   5     1249.75     1223.62      6.57 o 
  -3   3   5      579.57      545.97      6.05 o 
  -2   3   5     9104.76     8802.13     55.41 o 
  -1   3   5     3886.33     3763.97     11.30 o 
   0   3   5       76.51       71.84      6.67 o 
   1   3   5     4035.77     3948.05     20.38 o 
   2   3   5     8963.83     8734.84     49.25 o 
   3   3   5      574.60      530.63      7.04 o 
   4   3   5     1249.10     1231.07      8.05 o 
   5   3   5     3775.06     3666.61     18.87 o 
   6   3   5     2227.37     2190.85     12.73 o 
   7   3   5       10.96       13.25      6.60 o 
   8   3   5     1808.42     1825.56     10.10 o 
   9   3   5      427.99      446.22      8.51 o 
  10   3   5        9.62       22.63      7.29 o 
  11   3   5      145.36      138.88      8.47 o 
 -11   4   5      149.84      148.24      7.66 o 
 -10   4   5      412.45      398.10      7.58 o 
  -9   4   5      202.70      211.12     11.66 o 
  -8   4   5      830.59      837.20      7.49 o 
  -7   4   5     1154.16     1184.48     12.87 o 
  -6   4   5     1503.01     1475.59      7.80 o 
  -5   4   5      979.08      976.34      9.67 o 
  -4   4   5     2534.60     2462.26     10.13 o 
  -3   4   5     1594.50     1522.98      8.65 o 
  -2   4   5     2898.91     2865.04     10.25 o 
  -1   4   5     2536.23     2521.80      8.88 o 
   0   4   5     5450.14     5223.37     20.90 o 
   1   4   5     2558.26     2547.41     10.13 o 
   2   4   5     2897.24     2858.59     10.39 o 
   3   4   5     1608.98     1535.91      8.66 o 
   4   4   5     2566.04     2483.62     23.14 o 
   5   4   5      980.73      982.69      7.73 o 
   6   4   5     1481.73     1463.95     13.13 o 
   7   4   5     1130.62     1151.43     10.87 o 
   8   4   5      832.22      827.14      8.95 o 
   9   4   5      206.98      220.06      6.81 o 
  10   4   5      390.87      390.18     11.82 o 
  11   4   5      165.19      166.60      8.33 o 
 -10   5   5      228.37      221.04      9.74 o 
  -9   5   5       54.84       62.16      6.64 o 
  -8   5   5      415.16      424.69      6.34 o 
  -7   5   5     1065.13     1052.87      6.50 o 
  -6   5   5      635.75      629.82      7.06 o 
  -5   5   5      200.03      196.45      6.83 o 
  -4   5   5     1097.92     1098.26     10.83 o 
  -3   5   5     3436.50     3404.64     14.34 o 
  -2   5   5     1612.12     1587.36      6.97 o 
  -1   5   5     1232.82     1222.57     11.21 o 
   0   5   5     2471.53     2386.57     15.65 o 
   1   5   5     1248.61     1245.79      8.51 o 
   2   5   5     1628.93     1607.41      8.84 o 
   3   5   5     3376.94     3362.10     11.01 o 
   4   5   5     1065.97     1052.05     15.29 o 
   5   5   5      198.55      218.39      7.22 o 
   6   5   5      625.48      636.45      9.49 o 
   7   5   5     1095.25     1115.69     29.39 o 
   8   5   5      408.62      416.42     12.05 o 
   9   5   5       55.71       60.68     10.24 o 
  10   5   5      221.36      225.80      8.50 o 
 -10   6   5       13.69       27.86      7.77 o 
  -9   6   5      430.58      417.86      8.30 o 
  -8   6   5      459.95      456.43      7.66 o 
  -7   6   5       56.15       59.20      6.78 o 
  -6   6   5      615.91      621.86      6.01 o 
  -5   6   5     1366.00     1368.68     11.14 o 
  -4   6   5      377.78      380.79      6.12 o 
  -3   6   5      299.96      305.25      5.82 o 
  -2   6   5     1980.75     1983.79      9.69 o 
  -1   6   5     2898.05     2827.35     12.16 o 
   0   6   5        3.22       11.18      6.77 o 
   1   6   5     2958.90     2935.71     13.05 o 
   2   6   5     1944.04     1985.85      9.58 o 
   3   6   5      309.61      308.58      7.71 o 
   4   6   5      358.99      371.29     10.84 o 
   5   6   5     1313.06     1300.82     18.03 o 
   6   6   5      623.75      632.35     11.22 o 
   7   6   5       51.16       48.26     10.03 o 
   8   6   5      482.75      478.18     11.43 o 
   9   6   5      398.33      378.74     10.09 o 
  10   6   5       14.02       15.46      7.42 o 
  -9   7   5      205.50      204.51     15.45 o 
  -8   7   5      136.64      137.91      7.39 o 
  -7   7   5      775.88      775.38     18.64 o 
  -6   7   5      438.59      433.08      8.03 o 
  -5   7   5      240.68      240.57      7.34 o 
  -4   7   5      306.37      317.04      7.31 o 
  -3   7   5     1957.46     1964.81      8.04 o 
  -2   7   5      216.29      212.37      6.01 o 
  -1   7   5     1526.55     1482.35     11.21 o 
   0   7   5      893.30      907.22      8.08 o 
   1   7   5     1536.76     1532.87     14.58 o 
   2   7   5      237.57      234.33      7.38 o 
   3   7   5     1935.09     1959.20     10.14 o 
   4   7   5      360.95      374.15     11.51 o 
   5   7   5      248.56      255.93     11.03 o 
   6   7   5      444.19      474.36     31.23 o 
   7   7   5      780.65      785.04     13.71 o 
   8   7   5      136.37      129.06      7.65 o 
   9   7   5      201.15      173.74      8.02 o 
  -8   8   5       43.10       39.17      7.07 o 
  -7   8   5      249.54      233.89      7.45 o 
  -6   8   5      502.86      505.88      9.50 o 
  -5   8   5      517.88      519.76      6.28 o 
  -4   8   5     1161.08     1154.73      6.85 o 
  -3   8   5      727.29      761.90      6.54 o 
  -2   8   5      206.99      216.89      5.85 o 
  -1   8   5      495.13      513.62      6.84 o 
   0   8   5      685.86      677.41      7.26 o 
   1   8   5      513.87      515.40      8.03 o 
   2   8   5      218.85      219.22      6.72 o 
   3   8   5      734.19      759.11      8.16 o 
   4   8   5     1120.96     1119.99     10.03 o 
   5   8   5      508.02      524.86     16.70 o 
   6   8   5      508.51      506.26      9.54 o 
   7   8   5      242.44      241.57      8.72 o 
   8   8   5       43.57       36.44      8.09 o 
  -7   9   5       26.82       31.92      7.68 o 
  -6   9   5      197.82      193.11      7.50 o 
  -5   9   5      430.40      445.78      7.62 o 
  -4   9   5      386.82      388.16      6.64 o 
  -3   9   5       80.22       89.86      6.29 o 
  -2   9   5      868.29      900.12      7.81 o 
  -1   9   5      466.46      483.71      7.52 o 
   0   9   5        7.12        8.04      6.41 o 
   1   9   5      455.62      455.80      7.65 o 
   2   9   5      882.05      915.58      9.10 o 
   3   9   5       86.51       89.10      8.64 o 
   4   9   5      369.48      373.12      9.88 o 
   5   9   5      404.74      411.07     10.32 o 
   6   9   5      214.23      209.55     10.22 o 
   7   9   5       26.86       42.61     12.69 o 
  -6  10   5      165.80      171.13      8.25 o 
  -5  10   5       69.61       78.70      8.95 o 
  -4  10   5      208.29      231.74      8.92 o 
  -3  10   5      107.69      112.98      7.49 o 
  -2  10   5      161.88      170.15      7.44 o 
  -1  10   5      242.26      257.68      7.76 o 
   0  10   5      877.14      911.38      8.43 o 
   1  10   5      241.89      242.91      8.41 o 
   2  10   5      155.80      154.04     10.01 o 
   3  10   5       88.64      102.34     10.45 o 
   4  10   5      211.33      215.65     11.02 o 
   5  10   5       61.57       62.30     10.81 o 
   6  10   5      174.44      167.41     18.50 o 
  -4  11   5      182.76      173.42      8.89 o 
  -3  11   5      195.28      186.02     10.30 o 
  -2  11   5      180.60      171.38      9.84 o 
  -1  11   5       88.10       82.64     11.09 o 
   0  11   5       98.22      102.87     11.32 o 
   1  11   5       88.19       88.16     13.45 o 
   2  11   5      189.36      183.78     11.94 o 
   3  11   5      193.53      184.11     12.25 o 
   4  11   5      180.70      179.17     11.51 o 
   0   0   6      418.01      392.24     10.74 o 
   1   0   6     4388.58     4456.45     29.48 o 
   2   0   6      377.63      398.53      6.03 o 
   3   0   6      940.47      800.06      6.70 o 
   4   0   6        0.84        6.92      5.12 o 
   5   0   6       31.75       39.77      5.84 o 
   6   0   6        0.13        6.95      5.38 o 
   7   0   6     1050.21     1076.54      9.57 o 
   8   0   6       40.84       45.49      6.28 o 
   9   0   6      292.01      305.26      6.74 o 
  10   0   6        0.58        7.11     11.62 o 
  11   0   6      166.10      165.88      7.28 o 
 -11   1   6      163.15      143.66      6.91 o 
 -10   1   6      150.54      155.04      6.89 o 
  -9   1   6      609.96      629.39      6.83 o 
  -8   1   6       24.04       55.52      6.36 o 
  -7   1   6      244.60      250.32      6.16 o 
  -6   1   6      157.20      163.23      6.47 o 
  -5   1   6     1731.44     1684.69      7.64 o 
  -4   1   6      781.08      770.96      6.23 o 
  -3   1   6     1080.47     1068.84      6.04 o 
  -2   1   6     2159.95     2201.07     15.58 o 
  -1   1   6     2910.36     2864.77     15.83 o 
   0   1   6     2437.26     2462.21      9.59 o 
   1   1   6     2906.00     2833.05     16.44 o 
   2   1   6     2208.22     2292.26     12.05 o 
   3   1   6     1108.24     1100.88      6.56 o 
   4   1   6      811.67      804.27      9.78 o 
   5   1   6     1713.34     1665.80      9.46 o 
   6   1   6      185.89      188.82      6.76 o 
   7   1   6      231.05      239.41      6.90 o 
   8   1   6       32.30       33.34      6.49 o 
   9   1   6      584.06      593.51      8.37 o 
  10   1   6      154.37      158.23     16.55 o 
  11   1   6      147.01      120.25      7.56 o 
 -11   2   6       23.58       16.43      7.47 o 
 -10   2   6       37.35       37.29     12.31 o 
  -9   2   6       17.01       34.60      6.74 o 
  -8   2   6      455.21      475.78     10.11 o 
  -7   2   6      134.63      157.01      7.39 o 
  -6   2   6     1090.21     1099.31      9.70 o 
  -5   2   6       75.24       87.75      5.56 o 
  -4   2   6     1706.95     1685.00     12.58 o 
  -3   2   6      617.84      579.50      6.05 o 
  -2   2   6     1458.16     1416.53      7.59 o 
  -1   2   6      139.31      158.82      5.96 o 
   0   2   6        1.93       13.36      6.03 o 
   1   2   6      156.39      169.89      5.98 o 
   2   2   6     1515.53     1484.74     10.76 o 
   3   2   6      622.87      592.08      8.85 o 
   4   2   6     1674.51     1667.90     10.28 o 
   5   2   6       85.96      105.22      8.36 o 
   6   2   6     1094.73     1102.14     11.28 o 
   7   2   6      100.62      113.43      6.73 o 
   8   2   6      444.21      470.19      9.62 o 
   9   2   6       12.31        5.55      8.16 o 
  10   2   6       32.15       30.02      7.00 o 
  11   2   6       21.30       33.21      7.15 o 
 -11   3   6       28.04       45.99      6.58 o 
 -10   3   6      155.89      164.65      6.78 o 
  -9   3   6       35.46       49.73      5.57 o 
  -8   3   6      382.52      370.24     12.73 o 
  -7   3   6       17.39       25.36      6.93 o 
  -6   3   6     1068.62     1079.95      9.16 o 
  -5   3   6        9.69       19.91      5.22 o 
  -4   3   6     1456.50     1440.68      8.94 o 
  -3   3   6       55.42       62.28      5.00 o 
  -2   3   6      797.13      794.32      6.97 o 
  -1   3   6       74.84       77.99      6.74 o 
   0   3   6      945.16      908.67      6.77 o 
   1   3   6       65.96       81.13      5.94 o 
   2   3   6      719.13      712.45      6.45 o 
   3   3   6       51.35       57.25      6.30 o 
   4   3   6     1439.58     1443.63     15.63 o 
   5   3   6        9.31        9.24      6.48 o 
   6   3   6     1019.57     1023.02      7.81 o 
   7   3   6       18.63       21.11      7.05 o 
   8   3   6      405.98      420.14      9.45 o 
   9   3   6       39.16       41.84      7.96 o 
  10   3   6      121.13      133.78      7.54 o 
  11   3   6       26.38       22.43      7.59 o 
 -10   4   6       17.19       24.96     11.88 o 
  -9   4   6      185.17      190.24      5.89 o 
  -8   4   6      593.23      575.51      7.63 o 
  -7   4   6      191.55      187.51      6.03 o 
  -6   4   6       76.18       86.30      6.17 o 
  -5   4   6      204.65      202.89      5.89 o 
  -4   4   6      690.45      691.97      6.07 o 
  -3   4   6      663.23      636.78      6.19 o 
  -2   4   6     2959.40     2953.69     10.71 o 
  -1   4   6     1177.77     1124.54      7.04 o 
   0   4   6       71.31       71.83      6.28 o 
   1   4   6     1201.64     1159.78     13.55 o 
   2   4   6     2969.66     2946.80     10.08 o 
   3   4   6      610.73      588.48      7.36 o 
   4   4   6      626.67      630.55      7.31 o 
   5   4   6      183.50      190.99      6.89 o 
   6   4   6       83.02       83.44      6.18 o 
   7   4   6      213.83      223.61      8.57 o 
   8   4   6      527.60      533.20     10.00 o 
   9   4   6      184.74      178.05     11.70 o 
  10   4   6       20.17       26.21      8.91 o 
 -10   5   6      134.10      130.40      7.71 o 
  -9   5   6      376.53      374.93     11.11 o 
  -8   5   6        5.59        8.80      5.79 o 
  -7   5   6      197.47      213.01      8.18 o 
  -6   5   6      179.85      187.96      6.39 o 
  -5   5   6      317.50      319.17      8.03 o 
  -4   5   6      316.24      325.97      5.71 o 
  -3   5   6     1107.01     1096.67      6.79 o 
  -2   5   6      215.24      232.59      5.26 o 
  -1   5   6     1249.32     1216.11      7.21 o 
   0   5   6      384.87      375.84      6.16 o 
   1   5   6     1205.10     1168.32      8.11 o 
   2   5   6      200.96      219.29     11.78 o 
   3   5   6     1152.48     1153.24      9.10 o 
   4   5   6      312.96      326.01     10.50 o 
   5   5   6      261.70      278.73     12.09 o 
   6   5   6      134.15      129.59      6.59 o 
   7   5   6      181.23      178.96      8.29 o 
   8   5   6       10.49       20.59      8.84 o 
   9   5   6      366.74      362.61     10.95 o 
  10   5   6      122.75      110.18      8.47 o 
  -9   6   6      202.33      207.45      8.58 o 
  -8   6   6       16.04       22.62      6.10 o 
  -7   6   6      977.00      976.31     13.91 o 
  -6   6   6       59.79       62.34      6.79 o 
  -5   6   6      250.15      255.81      6.04 o 
  -4   6   6      176.83      183.62      5.46 o 
  -3   6   6     1822.75     1839.40      7.33 o 
  -2   6   6      134.51      137.65      5.47 o 
  -1   6   6     1156.29     1138.50      8.18 o 
   0   6   6      188.19      187.71      6.85 o 
   1   6   6     1246.88     1228.40     12.35 o 
   2   6   6      136.69      131.63      9.71 o 
   3   6   6     1715.75     1726.84      9.16 o 
   4   6   6      195.03      193.24      7.50 o 
   5   6   6      263.11      277.00      7.69 o 
   6   6   6       56.09       44.94      8.82 o 
   7   6   6      971.89      937.90     14.70 o 
   8   6   6       14.46       14.24      9.01 o 
   9   6   6      174.28      167.65      9.54 o 
  -9   7   6      100.77      111.91      7.75 o 
  -8   7   6      103.58      104.88      7.98 o 
  -7   7   6       55.94       62.56      6.72 o 
  -6   7   6      219.77      229.56      9.20 o 
  -5   7   6      616.93      635.99      7.30 o 
  -4   7   6      454.72      451.99     10.04 o 
  -3   7   6      224.23      211.80      5.93 o 
  -2   7   6      621.27      623.16      7.77 o 
  -1   7   6      282.21      296.14      6.47 o 
   0   7   6      199.31      217.64      6.83 o 
   1   7   6      218.82      231.30      7.18 o 
   2   7   6      634.98      649.84      7.73 o 
   3   7   6      262.14      262.14      7.66 o 
   4   7   6      456.25      458.89      7.98 o 
   5   7   6      577.18      585.95      8.84 o 
   6   7   6      213.79      232.52     10.96 o 
   7   7   6       48.37       53.73      9.59 o 
   8   7   6      104.08      110.77     11.44 o 
   9   7   6       86.98       97.13      8.42 o 
  -8   8   6      146.98      132.64      7.75 o 
  -7   8   6       58.22       71.07     11.15 o 
  -6   8   6      195.64      193.97      6.35 o 
  -5   8   6       18.58       26.37      6.03 o 
  -4   8   6      525.36      539.86      6.14 o 
  -3   8   6      206.21      223.14      6.38 o 
  -2   8   6      487.31      499.20      7.37 o 
  -1   8   6       40.43       42.85      6.51 o 
   0   8   6      452.52      452.55      7.47 o 
   1   8   6       57.87       70.49      7.32 o 
   2   8   6      511.53      505.94      8.18 o 
   3   8   6      203.21      212.68      8.01 o 
   4   8   6      466.33      473.67      8.83 o 
   5   8   6       21.88       34.68     10.62 o 
   6   8   6      214.47      212.17     11.49 o 
   7   8   6       52.19       64.49      9.13 o 
   8   8   6      114.77      109.45      8.89 o 
  -7   9   6       13.62        8.47      7.68 o 
  -6   9   6      295.41      298.83      7.32 o 
  -5   9   6        2.33       14.69      6.51 o 
  -4   9   6      203.91      199.64      6.04 o 
  -3   9   6      141.87      151.13      6.10 o 
  -2   9   6      314.30      316.28      7.17 o 
  -1   9   6       32.80       42.73      6.26 o 
   0   9   6     1225.63     1253.58      8.03 o 
   1   9   6       31.49       45.25      6.73 o 
   2   9   6      276.21      274.96      7.58 o 
   3   9   6      127.65      130.36      7.54 o 
   4   9   6      219.32      220.27      9.54 o 
   5   9   6        2.33        8.41      8.95 o 
   6   9   6      249.82      231.79      9.75 o 
   7   9   6       15.40       10.85      9.63 o 
  -5  10   6      105.80       95.24      7.92 o 
  -4  10   6      179.62      163.58      6.95 o 
  -3  10   6       41.00       45.99      7.25 o 
  -2  10   6      247.79      254.19      7.62 o 
  -1  10   6      190.41      185.49      7.69 o 
   0  10   6       32.85       41.27      6.91 o 
   1  10   6      207.10      212.28      7.68 o 
   2  10   6      259.04      260.18      8.35 o 
   3  10   6       31.91       34.83      9.49 o 
   4  10   6      139.30      141.79      9.69 o 
   5  10   6      103.10      101.78     10.50 o 
  -3  11   6      154.77      133.41     10.30 o 
  -2  11   6        3.14       14.44      9.01 o 
  -1  11   6      278.63      265.23      8.46 o 
   0  11   6       70.07       69.24      8.20 o 
   1  11   6      250.56      252.39     11.35 o 
   2  11   6        1.54       -3.61     10.81 o 
   3  11   6      180.14      158.58     12.92 o 
   1   0   7       38.61       39.92      5.79 o 
   2   0   7      174.24      164.12      5.72 o 
   3   0   7       45.66       59.60      5.83 o 
   4   0   7       32.01       27.00      5.43 o 
   5   0   7        2.56       -1.68      5.36 o 
   6   0   7        1.99        8.35      5.33 o 
   7   0   7       59.39       57.84      5.70 o 
   8   0   7       38.03       46.60      6.30 o 
   9   0   7      121.38      124.52      6.30 o 
  10   0   7        7.87       27.39      7.02 o 
  11   0   7       26.61       26.41      7.29 o 
 -11   1   7        9.24       12.40      6.75 o 
 -10   1   7       72.07       75.22     13.77 o 
  -9   1   7       13.40       15.93      6.48 o 
  -8   1   7        6.49        6.83      5.96 o 
  -7   1   7       22.98       37.28      5.90 o 
  -6   1   7       88.04       85.57      5.74 o 
  -5   1   7       16.05       19.89      5.13 o 
  -4   1   7       80.67       79.99      5.26 o 
  -3   1   7      364.45      373.41      6.64 o 
  -2   1   7       47.27       42.62      5.34 o 
  -1   1   7       76.53       83.61      6.47 o 
   0   1   7       10.44       14.52      6.44 o 
   1   1   7       40.59       51.47      4.87 o 
   2   1   7       24.36       17.65      5.38 o 
   3   1   7      275.14      287.34      5.95 o 
   4   1   7      107.06      119.79      5.52 o 
   5   1   7       10.09       12.35      5.99 o 
   6   1   7      107.33      107.22      6.96 o 
   7   1   7       46.28       51.21      5.28 o 
   8   1   7       14.71       11.38      6.14 o 
   9   1   7        8.85        8.97      6.25 o 
  10   1   7       76.49       90.23      7.93 o 
  11   1   7        2.91       18.18      7.63 o 
 -11   2   7       13.39       30.37      7.34 o 
 -10   2   7       14.47       21.96      6.91 o 
  -9   2   7       76.10       85.43      8.55 o 
  -8   2   7       62.75       61.20      6.04 o 
  -7   2   7      161.42      163.94      6.47 o 
  -6   2   7        2.38       15.71     10.46 o 
  -5   2   7      118.47      134.00      5.07 o 
  -4   2   7       81.82       90.59      5.79 o 
  -3   2   7      178.02      174.16      6.03 o 
  -2   2   7      105.60       98.86      5.87 o 
  -1   2   7      243.02      245.94      7.89 o 
   0   2   7       45.21       52.72      5.57 o 
   1   2   7      201.99      194.02      6.32 o 
   2   2   7      132.77      134.50      6.37 o 
   3   2   7      209.69      200.67      5.61 o 
   4   2   7       50.86       66.04      6.36 o 
   5   2   7       95.22       90.45      6.39 o 
   6   2   7        6.37       24.96      8.25 o 
   7   2   7       95.72      106.95      7.04 o 
   8   2   7       75.35       92.98      6.84 o 
   9   2   7       71.75       89.35      6.83 o 
  10   2   7       27.68       42.74      8.23 o 
  11   2   7        4.56       20.03      7.20 o 
 -10   3   7        2.18        8.06      5.80 o 
  -9   3   7        9.87       24.61      6.49 o 
  -8   3   7       99.57       99.95      6.56 o 
  -7   3   7      196.89      200.29      8.10 o 
  -6   3   7        1.17       15.44      7.45 o 
  -5   3   7      114.04      116.96      5.18 o 
  -4   3   7       44.53       57.25      5.30 o 
  -3   3   7       24.39       23.79      5.12 o 
  -2   3   7      310.20      314.34      5.77 o 
  -1   3   7      491.54      506.19      6.80 o 
   0   3   7       26.76       30.83      5.81 o 
   1   3   7      380.48      387.46      6.22 o 
   2   3   7      409.54      417.26      6.77 o 
   3   3   7       38.77       32.43      5.36 o 
   4   3   7       33.77       20.26      6.39 o 
   5   3   7      152.68      150.46      6.25 o 
   6   3   7        4.15       11.54      5.87 o 
   7   3   7      191.14      197.88      6.17 o 
   8   3   7       78.36       93.60      7.86 o 
   9   3   7       29.48       27.04      6.53 o 
  10   3   7        2.10        0.86      8.00 o 
 -10   4   7       34.50       36.00      7.61 o 
  -9   4   7        2.77       12.08      7.00 o 
  -8   4   7       87.85      102.58      6.46 o 
  -7   4   7       56.86       62.14      5.92 o 
  -6   4   7       10.42       20.08      7.47 o 
  -5   4   7       17.97       29.93      5.26 o 
  -4   4   7       31.58       45.80      4.96 o 
  -3   4   7      143.20      153.40      5.43 o 
  -2   4   7      148.76      158.61      6.28 o 
  -1   4   7        0.34        2.31      5.70 o 
   0   4   7        2.78        5.60      5.47 o 
   1   4   7        8.16       18.06      5.69 o 
   2   4   7      109.96      122.71      5.96 o 
   3   4   7      138.67      136.24      6.60 o 
   4   4   7       15.83       17.37      6.08 o 
   5   4   7       30.64       27.99      6.42 o 
   6   4   7       10.69       21.77      7.19 o 
   7   4   7       71.09       67.34      6.26 o 
   8   4   7       74.73       85.12     18.33 o 
   9   4   7        0.14       -0.69      9.55 o 
  10   4   7       18.08        8.49     10.12 o 
 -10   5   7       19.83       25.98      8.37 o 
  -9   5   7       49.70       63.02      8.19 o 
  -8   5   7       34.10       32.91      6.61 o 
  -7   5   7       67.23       85.31      6.86 o 
  -6   5   7       43.05       52.74      6.65 o 
  -5   5   7       20.00       31.26      5.88 o 
  -4   5   7       14.70       27.45      5.22 o 
  -3   5   7       66.99       75.92      5.45 o 
  -2   5   7       93.44       97.15      5.64 o 
  -1   5   7       55.80       62.35      5.75 o 
   0   5   7        4.89        7.78      5.92 o 
   1   5   7       60.99       62.58      6.38 o 
   2   5   7       74.50       77.32      6.24 o 
   3   5   7       68.30       79.87      7.95 o 
   4   5   7       44.56       48.35      6.42 o 
   5   5   7        8.36       15.91      6.26 o 
   6   5   7       19.37       34.85      8.15 o 
   7   5   7       59.50       77.36      8.58 o 
   8   5   7       26.61       48.87     10.17 o 
   9   5   7       53.21       51.13     12.69 o 
  10   5   7       27.42       17.88      8.21 o 
  -9   6   7       14.79       15.72      6.30 o 
  -8   6   7       86.86       79.78      6.10 o 
  -7   6   7       22.86       18.61      8.06 o 
  -6   6   7       47.98       56.84      6.33 o 
  -5   6   7       22.80       19.37      6.06 o 
  -4   6   7       10.78       15.01      5.18 o 
  -3   6   7       13.96       22.84      4.95 o 
  -2   6   7       67.86       75.71      5.52 o 
  -1   6   7       20.74       20.95      5.89 o 
   0   6   7      198.81      189.05      6.81 o 
   1   6   7        7.39        7.07      6.41 o 
   2   6   7       76.70      100.28      7.92 o 
   3   6   7       20.22       27.79      8.73 o 
   4   6   7        6.25       19.52      6.99 o 
   5   6   7        5.16       21.63      9.28 o 
   6   6   7       65.46       63.41      7.80 o 
   7   6   7       19.23       29.89     13.84 o 
   8   6   7       78.20       81.11     10.48 o 
   9   6   7       26.49       25.00     10.93 o 
  -8   7   7        7.85       18.57      6.88 o 
  -7   7   7       36.74       36.94      6.53 o 
  -6   7   7      128.48      130.50      6.57 o 
  -5   7   7        3.61        3.86      5.84 o 
  -4   7   7      128.06      127.16      5.59 o 
  -3   7   7       64.69       69.25      5.85 o 
  -2   7   7       22.74       32.35      5.94 o 
  -1   7   7       91.34      104.87      6.23 o 
   0   7   7       44.97       47.50      6.81 o 
   1   7   7       73.56       83.75      6.58 o 
   2   7   7        9.13       10.50      6.74 o 
   3   7   7       55.85       73.73      7.03 o 
   4   7   7      119.66      132.20      7.41 o 
   5   7   7        1.96       18.87      7.66 o 
   6   7   7      115.91      128.08     22.85 o 
   7   7   7       33.56       32.20     10.86 o 
   8   7   7        2.43        9.55     11.33 o 
  -8   8   7        8.78        0.58     14.47 o 
  -7   8   7       15.93       16.66      6.17 o 
  -6   8   7       53.16       64.82      6.73 o 
  -5   8   7        7.74        7.32      6.00 o 
  -4   8   7      139.91      143.68      6.81 o 
  -3   8   7      132.58      148.78      6.83 o 
  -2   8   7       98.36      104.60      6.55 o 
  -1   8   7       25.72       25.08      6.87 o 
   0   8   7      113.71      119.40      8.02 o 
   1   8   7       44.25       55.19      8.48 o 
   2   8   7       96.75       94.27      7.21 o 
   3   8   7      123.15      125.90      8.59 o 
   4   8   7      157.01      154.61      8.25 o 
   5   8   7        6.03        7.01      7.51 o 
   6   8   7       50.73       47.75     11.15 o 
   7   8   7       17.13       30.94     11.77 o 
  -6   9   7       40.55       46.38      6.62 o 
  -5   9   7      118.69      112.12      6.13 o 
  -4   9   7       17.21       20.95      5.84 o 
  -3   9   7        7.14       12.17      6.33 o 
  -2   9   7       47.67       50.47      6.05 o 
  -1   9   7      205.35      217.08      7.09 o 
   0   9   7        6.26       15.44      6.66 o 
   1   9   7      172.68      179.91      7.20 o 
   2   9   7       63.80       73.07      7.31 o 
   3   9   7        2.98       11.06      9.16 o 
   4   9   7       21.16       27.09      8.34 o 
   5   9   7      127.57      131.05      9.16 o 
   6   9   7       26.89       27.36      9.47 o 
  -5  10   7       72.06       66.39      6.94 o 
  -4  10   7       23.90       26.29      7.67 o 
  -3  10   7       28.09       21.32      7.28 o 
  -2  10   7       20.51       31.15      6.88 o 
  -1  10   7       98.01       95.03      7.37 o 
   0  10   7       27.62       31.72      6.98 o 
   1  10   7      100.73       96.54      6.95 o 
   2  10   7       28.05       37.14      8.00 o 
   3  10   7       22.69       29.73      7.94 o 
   4  10   7       15.31       24.37      9.45 o 
   5  10   7       74.25       68.70     10.60 o 
  -2  11   7        7.40        7.10      7.49 o 
  -1  11   7       27.14       21.41      7.93 o 
   0  11   7       73.93       72.86      8.11 o 
   1  11   7       17.85       18.96      9.22 o 
   2  11   7        3.47       15.05     10.97 o 
   0   0   8     8072.76     8244.91     98.36 o 
   1   0   8      290.84      281.70      6.68 o 
   2   0   8       24.91       25.39      5.23 o 
   3   0   8        2.59        8.69      5.10 o 
   4   0   8      116.03      102.13      6.29 o 
   5   0   8       20.14       20.70      5.66 o 
   6   0   8      598.09      611.89      5.95 o 
   7   0   8       91.41       92.90      5.69 o 
   8   0   8        8.52        9.89      6.04 o 
   9   0   8       24.39       32.28      9.30 o 
  10   0   8      299.96      301.02      6.80 o 
 -10   1   8       26.59       33.38      7.02 o 
  -9   1   8       94.29       98.10      6.72 o 
  -8   1   8      124.45      131.43      6.66 o 
  -7   1   8      118.52      118.90      5.43 o 
  -6   1   8       22.88       23.17      5.58 o 
  -5   1   8       81.79       73.95      5.10 o 
  -4   1   8       72.72       73.83      5.58 o 
  -3   1   8      439.35      436.22      8.00 o 
  -2   1   8      442.53      427.96      5.99 o 
  -1   1   8       94.72      110.11      6.41 o 
   0   1   8      568.32      589.45      6.75 o 
   1   1   8       63.38       79.24      5.87 o 
   2   1   8      417.74      386.80      5.42 o 
   3   1   8      448.44      463.01      6.21 o 
   4   1   8       63.32       66.03      5.12 o 
   5   1   8       76.81       85.90      6.30 o 
   6   1   8       24.27       30.57      7.64 o 
   7   1   8       89.44       91.95      5.27 o 
   8   1   8      139.32      154.58      6.72 o 
   9   1   8      102.53      109.63      6.98 o 
  10   1   8       23.34       23.72      7.03 o 
 -10   2   8       95.07       89.56      6.70 o 
  -9   2   8       23.21       32.89      6.49 o 
  -8   2   8        5.36       13.86      7.79 o 
  -7   2   8       21.17       25.78      5.56 o 
  -6   2   8      124.24      135.22      5.62 o 
  -5   2   8      983.74      977.82     10.27 o 
  -4   2   8      557.37      560.11      6.49 o 
  -3   2   8       93.15       99.49      5.63 o 
  -2   2   8       59.89       74.60      5.88 o 
  -1   2   8       98.55       83.23      6.07 o 
   0   2   8        5.80        7.14      5.22 o 
   1   2   8      111.59      115.04      5.75 o 
   2   2   8       62.03       73.38      5.30 o 
   3   2   8       75.96       90.96      5.40 o 
   4   2   8      535.79      531.46      8.11 o 
   5   2   8      990.56      983.64     11.54 o 
   6   2   8      141.31      152.28      6.53 o 
   7   2   8       16.46       20.42      9.74 o 
   8   2   8        8.80       19.45     10.37 o 
   9   2   8       27.09       38.19      6.79 o 
  10   2   8      107.32      110.97      8.16 o 
 -10   3   8        6.05       30.99      7.43 o 
  -9   3   8       45.39       46.57      6.79 o 
  -8   3   8       18.69       15.95      5.88 o 
  -7   3   8      508.49      519.19      6.46 o 
  -6   3   8       15.38       14.20      5.50 o 
  -5   3   8      160.43      153.73      5.93 o 
  -4   3   8       22.00       22.01      4.92 o 
  -3   3   8      467.30      443.68      5.89 o 
  -2   3   8        5.92        2.33      5.70 o 
  -1   3   8      230.80      229.62      5.93 o 
   0   3   8       72.57       87.25      5.67 o 
   1   3   8      198.28      202.67      5.55 o 
   2   3   8        6.04       28.76      6.75 o 
   3   3   8      543.75      534.24      6.09 o 
   4   3   8       15.14       18.88      7.40 o 
   5   3   8      154.75      147.51      6.56 o 
   6   3   8       15.04       16.18      6.22 o 
   7   3   8      513.64      531.41     12.13 o 
   8   3   8       21.92       39.60      7.30 o 
   9   3   8       69.08       92.61      8.31 o 
  10   3   8        6.24       -1.16     17.26 o 
 -10   4   8       23.75       31.46      6.53 o 
  -9   4   8      112.58       95.60      6.82 o 
  -8   4   8       58.37       65.04     10.40 o 
  -7   4   8       79.90       96.82      8.26 o 
  -6   4   8        7.67       10.20      6.76 o 
  -5   4   8      305.87      319.75      5.76 o 
  -4   4   8       22.42       29.77      5.28 o 
  -3   4   8       93.15      103.54      5.77 o 
  -2   4   8       25.25       28.44      5.65 o 
  -1   4   8      427.46      408.03      5.80 o 
   0   4   8       15.87        9.46      6.00 o 
   1   4   8      445.63      428.18      5.84 o 
   2   4   8       21.59       14.39      5.06 o 
   3   4   8       86.59       89.56      8.14 o 
   4   4   8       25.15       32.73      5.74 o 
   5   4   8      382.73      373.04      6.87 o 
   6   4   8       10.45       11.71      6.18 o 
   7   4   8       96.10      101.87      8.82 o 
   8   4   8       62.92       81.75      8.13 o 
   9   4   8      119.89      104.98      8.27 o 
  10   4   8       25.54       22.25     11.11 o 
  -9   5   8      131.00      120.67      9.69 o 
  -8   5   8      201.45      205.85      7.14 o 
  -7   5   8       71.76       85.65      7.85 o 
  -6   5   8        2.79       10.35      7.19 o 
  -5   5   8       62.29       77.50      5.76 o 
  -4   5   8      220.87      227.40      5.96 o 
  -3   5   8      497.59      486.22      6.41 o 
  -2   5   8     1103.43     1086.57      6.35 o 
  -1   5   8      285.72      295.86      5.79 o 
   0   5   8       26.30       30.36      5.57 o 
   1   5   8      280.44      271.56      6.02 o 
   2   5   8     1080.82     1067.37      7.46 o 
   3   5   8      522.17      521.83      6.53 o 
   4   5   8      278.14      285.19      6.51 o 
   5   5   8       61.92       85.74     12.04 o 
   6   5   8        1.07       14.34      6.82 o 
   7   5   8       82.25       84.01     10.20 o 
   8   5   8      219.11      228.23      9.03 o 
   9   5   8      134.24      140.41      9.40 o 
  -9   6   8        1.26        2.07      6.45 o 
  -8   6   8       77.66       79.67      7.48 o 
  -7   6   8       35.81       41.11      7.06 o 
  -6   6   8      266.96      275.10     10.65 o 
  -5   6   8        8.99       23.80      5.84 o 
  -4   6   8      142.08      154.70      5.84 o 
  -3   6   8       41.38       46.57      5.58 o 
  -2   6   8      369.68      366.26      5.75 o 
  -1   6   8        2.89        4.55      5.64 o 
   0   6   8      775.04      751.72     15.08 o 
   1   6   8        1.32        5.72      6.34 o 
   2   6   8      421.47      412.36      6.52 o 
   3   6   8       52.59       59.90      6.58 o 
   4   6   8      122.99      141.03      6.27 o 
   5   6   8        9.45       11.32      6.35 o 
   6   6   8      282.64      290.73      6.99 o 
   7   6   8       33.33       43.63     11.56 o 
   8   6   8       64.03       89.73     16.29 o 
   9   6   8        0.76       19.76     11.29 o 
  -8   7   8      131.22      120.07      6.96 o 
  -7   7   8       38.57       45.21      7.00 o 
  -6   7   8      220.77      226.01      7.49 o 
  -5   7   8        0.08        4.74      5.80 o 
  -4   7   8      264.49      273.74      5.92 o 
  -3   7   8      263.73      261.98      5.89 o 
  -2   7   8      390.15      401.51      6.54 o 
  -1   7   8      127.63      127.82      6.29 o 
   0   7   8      170.18      192.52      8.53 o 
   1   7   8      110.64      104.76      6.55 o 
   2   7   8      329.76      330.94      7.60 o 
   3   7   8      273.61      280.20      7.92 o 
   4   7   8      293.53      305.85      6.94 o 
   5   7   8        0.49       -4.84      7.40 o 
   6   7   8      211.41      224.62      7.96 o 
   7   7   8       36.23       51.70     10.84 o 
   8   7   8      160.96      139.58     11.58 o 
  -7   8   8       62.06       63.87      7.79 o 
  -6   8   8       20.23       30.97      6.22 o 
  -5   8   8      257.44      263.68      6.66 o 
  -4   8   8       75.15       93.31      6.91 o 
  -3   8   8      240.39      242.46      6.97 o 
  -2   8   8      124.33      143.50      6.57 o 
  -1   8   8       88.13       95.69      6.87 o 
   0   8   8       34.80       27.14      6.83 o 
   1   8   8      108.93      123.16      6.74 o 
   2   8   8      125.83      142.25      7.23 o 
   3   8   8      207.70      219.01      8.73 o 
   4   8   8       75.24       80.37      8.89 o 
   5   8   8      287.13      280.18      8.55 o 
   6   8   8       25.21       36.08     11.22 o 
   7   8   8       73.27       64.58     11.87 o 
  -6   9   8       48.45       49.18      6.73 o 
  -5   9   8       51.47       64.99      6.55 o 
  -4   9   8       40.76       45.45      6.61 o 
  -3   9   8      137.16      141.23      7.12 o 
  -2   9   8        0.47        7.38      7.10 o 
  -1   9   8      222.86      239.00      7.96 o 
   0   9   8        2.65       10.93      7.26 o 
   1   9   8      201.16      215.45      7.95 o 
   2   9   8        0.32       12.87      7.85 o 
   3   9   8      208.04      214.24      7.61 o 
   4   9   8       33.74       45.92      8.51 o 
   5   9   8       49.83       44.98     10.43 o 
   6   9   8       54.55       52.41     13.27 o 
  -4  10   8       22.35       31.02      7.15 o 
  -3  10   8       89.17       87.90      7.45 o 
  -2  10   8       28.94       34.96      7.63 o 
  -1  10   8      272.93      268.79      7.81 o 
   0  10   8       76.72       86.80      7.15 o 
   1  10   8      283.03      273.92      7.32 o 
   2  10   8       36.05       43.93      7.29 o 
   3  10   8       78.02       81.64      8.07 o 
   4  10   8       21.62       20.55      8.35 o 
   1   0   9     3293.10     3290.35     16.22 o 
   2   0   9     1162.73     1134.08      6.53 o 
   3   0   9      112.18      124.51      6.66 o 
   4   0   9      389.06      408.36      5.69 o 
   5   0   9     2360.10     2379.86     13.00 o 
   6   0   9      150.21      159.78      6.09 o 
   7   0   9       25.55       30.05      6.01 o 
   8   0   9      117.36      135.25      6.59 o 
   9   0   9      808.74      821.50     19.43 o 
  10   0   9        0.62       13.92      6.94 o 
 -10   1   9      217.16      201.91      7.46 o 
  -9   1   9       93.30      101.83      9.57 o 
  -8   1   9      141.01      146.61      6.68 o 
  -7   1   9      862.33      863.38      6.59 o 
  -6   1   9      930.93      944.96      7.61 o 
  -5   1   9      195.50      202.57      5.60 o 
  -4   1   9      842.55      858.04      6.33 o 
  -3   1   9     2007.91     2000.86     12.27 o 
  -2   1   9      706.93      679.90      5.76 o 
  -1   1   9     1783.98     1788.02     16.04 o 
   0   1   9     2967.51     2888.22     11.13 o 
   1   1   9     1710.96     1712.27     13.52 o 
   2   1   9      717.50      705.53      6.79 o 
   3   1   9     2018.37     2010.09     10.71 o 
   4   1   9      833.52      813.95      6.14 o 
   5   1   9      201.92      204.07      6.53 o 
   6   1   9      944.15      944.18     11.22 o 
   7   1   9      822.89      851.33      9.88 o 
   8   1   9      147.77      156.98     10.84 o 
   9   1   9       91.28      100.87      7.96 o 
  10   1   9      226.99      231.54     14.25 o 
 -10   2   9      431.81      426.60     10.07 o 
  -9   2   9      123.76      140.27      6.70 o 
  -8   2   9      213.41      228.37      6.47 o 
  -7   2   9      377.82      383.07      8.14 o 
  -6   2   9      695.26      722.89      8.40 o 
  -5   2   9      810.92      816.04      6.88 o 
  -4   2   9     2229.59     2202.13     14.64 o 
  -3   2   9     1058.78     1046.01      6.59 o 
  -2   2   9      257.64      264.49      5.68 o 
  -1   2   9     1126.70     1145.08      6.90 o 
   0   2   9     3040.53     2909.51     11.70 o 
   1   2   9     1139.80     1160.16      7.98 o 
   2   2   9      292.80      297.30      5.59 o 
   3   2   9     1027.90     1019.69      7.82 o 
   4   2   9     2240.52     2213.09      7.76 o 
   5   2   9      812.47      812.35      9.16 o 
   6   2   9      714.74      747.88      7.06 o 
   7   2   9      399.58      421.75      8.80 o 
   8   2   9      230.14      249.51      7.03 o 
   9   2   9      132.55      143.25      9.63 o 
  10   2   9      429.93      388.19     18.47 o 
  -9   3   9       86.75      104.18      8.10 o 
  -8   3   9      787.91      801.63     13.98 o 
  -7   3   9        9.21       29.49      5.94 o 
  -6   3   9     1138.51     1168.22     17.70 o 
  -5   3   9     1056.98     1060.62      8.40 o 
  -4   3   9      589.71      604.85      6.42 o 
  -3   3   9      122.83      128.62      5.70 o 
  -2   3   9     3264.48     3221.30     21.76 o 
  -1   3   9      861.57      868.91      6.52 o 
   0   3   9      201.14      199.26      5.78 o 
   1   3   9      914.47      909.57      7.77 o 
   2   3   9     3222.36     3137.79     20.32 o 
   3   3   9      113.25      120.86      5.32 o 
   4   3   9      632.33      631.02     10.50 o 
   5   3   9     1053.19     1063.56     10.40 o 
   6   3   9     1109.95     1142.70      9.41 o 
   7   3   9       10.79       19.14      8.24 o 
   8   3   9      799.33      797.73     14.80 o 
   9   3   9       80.20      102.60      8.55 o 
  10   3   9       10.54       31.12     14.90 o 
  -9   4   9      177.97      168.54      7.03 o 
  -8   4   9      267.76      261.78      7.30 o 
  -7   4   9      475.64      501.87      6.89 o 
  -6   4   9      457.64      473.11      5.81 o 
  -5   4   9      656.42      678.10     10.34 o 
  -4   4   9      774.18      788.83      6.50 o 
  -3   4   9      661.21      662.79      6.53 o 
  -2   4   9      454.81      463.32      5.51 o 
  -1   4   9     1260.48     1225.05     23.22 o 
   0   4   9     1940.87     1926.83     14.06 o 
   1   4   9     1275.21     1267.50      6.72 o 
   2   4   9      452.52      457.28      5.78 o 
   3   4   9      679.08      683.03      7.21 o 
   4   4   9      794.77      800.73      7.24 o 
   5   4   9      663.19      675.22      8.80 o 
   6   4   9      488.00      499.88      8.58 o 
   7   4   9      467.35      477.05     10.18 o 
   8   4   9      263.20      275.14      8.22 o 
   9   4   9      178.97      174.38     20.07 o 
  -9   5   9       38.80       30.08      7.65 o 
  -8   5   9       60.36       65.09      7.09 o 
  -7   5   9      588.91      610.13      7.14 o 
  -6   5   9      162.74      164.98      6.05 o 
  -5   5   9      274.90      283.76      6.86 o 
  -4   5   9      149.35      160.50      6.28 o 
  -3   5   9     1566.45     1575.92      9.33 o 
  -2   5   9      303.48      300.93      5.80 o 
  -1   5   9      739.33      764.93      7.04 o 
   0   5   9      571.80      567.22      8.23 o 
   1   5   9      715.37      746.41      6.52 o 
   2   5   9      321.55      328.69      6.89 o 
   3   5   9     1568.28     1602.11     17.09 o 
   4   5   9      147.87      159.53      6.13 o 
   5   5   9      273.74      287.64      7.27 o 
   6   5   9      160.55      166.64      6.59 o 
   7   5   9      610.42      634.67     10.04 o 
   8   5   9       69.75       85.98      9.81 o 
   9   5   9       48.01       61.11      9.08 o 
  -8   6   9      179.87      168.17      7.64 o 
  -7   6   9       22.40       37.48      7.10 o 
  -6   6   9      162.35      182.86      6.98 o 
  -5   6   9      602.74      602.67      8.79 o 
  -4   6   9      201.93      206.11      5.77 o 
  -3   6   9      210.35      219.62      5.65 o 
  -2   6   9      731.15      759.23      6.17 o 
  -1   6   9     1212.07     1239.97     14.92 o 
   0   6   9       21.57       31.57      5.72 o 
   1   6   9     1289.97     1335.77     10.96 o 
   2   6   9      703.85      699.45      7.37 o 
   3   6   9      186.96      189.32     11.71 o 
   4   6   9      209.74      215.12      6.87 o 
   5   6   9      594.79      609.44      6.79 o 
   6   6   9      163.87      178.02      8.94 o 
   7   6   9       28.04       35.38      7.35 o 
   8   6   9      201.87      204.12      9.79 o 
  -7   7   9      307.48      293.92      9.77 o 
  -6   7   9      259.77      261.28      6.69 o 
  -5   7   9       14.93       28.13      6.42 o 
  -4   7   9      188.41      206.10      8.16 o 
  -3   7   9      528.13      540.98      6.45 o 
  -2   7   9      283.27      287.75      5.96 o 
  -1   7   9      402.29      415.49     10.28 o 
   0   7   9      662.53      679.15     10.00 o 
   1   7   9      379.76      389.38      7.20 o 
   2   7   9      292.63      286.82      7.14 o 
   3   7   9      536.23      558.87     12.89 o 
   4   7   9      222.95      225.16      7.53 o 
   5   7   9       19.37       27.84     10.17 o 
   6   7   9      264.12      274.27      8.15 o 
   7   7   9      318.94      280.03     10.42 o 
  -6   8   9      340.27      303.87      7.54 o 
  -5   8   9      151.33      159.63      9.55 o 
  -4   8   9      715.75      699.82     12.62 o 
  -3   8   9      129.28      133.29      7.03 o 
  -2   8   9      339.59      330.50      6.93 o 
  -1   8   9       68.07       83.35      6.79 o 
   0   8   9      366.37      383.48      9.02 o 
   1   8   9       74.88       94.54      6.83 o 
   2   8   9      360.76      341.61      7.37 o 
   3   8   9      141.31      144.77      7.46 o 
   4   8   9      686.52      682.43     15.07 o 
   5   8   9      146.90      157.34      8.15 o 
   6   8   9      365.10      346.18      8.60 o 
  -5   9   9      178.13      171.25      7.88 o 
  -4   9   9      175.42      173.51      8.39 o 
  -3   9   9       51.32       50.24      7.95 o 
  -2   9   9      386.57      389.78      7.56 o 
  -1   9   9      188.27      182.63      7.52 o 
   0   9   9       33.71       40.18      7.45 o 
   1   9   9      190.38      198.25      9.61 o 
   2   9   9      392.01      392.25      8.18 o 
   3   9   9       46.22       51.91      8.03 o 
   4   9   9      191.55      182.57      9.41 o 
   5   9   9      172.87      164.01      8.62 o 
  -3  10   9      107.37       90.81      7.50 o 
  -2  10   9        8.78        7.29      7.32 o 
  -1  10   9      232.18      219.32      8.63 o 
   0  10   9      292.35      278.92      7.63 o 
   1  10   9      233.54      232.74      7.74 o 
   2  10   9       11.08       22.26      7.30 o 
   3  10   9      101.49       95.85      8.39 o 
   0   0  10      640.27      646.05     14.04 o 
   1   0  10     3275.40     3316.87     11.28 o 
   2   0  10      241.14      240.95      5.30 o 
   3   0  10     2111.50     2071.97      7.03 o 
   4   0  10       90.99       98.93      6.41 o 
   5   0  10       40.29       47.89      5.33 o 
   6   0  10        7.50       22.63      6.32 o 
   7   0  10     1441.28     1457.29      8.23 o 
   8   0  10        0.89       -0.71      6.63 o 
   9   0  10      143.42      149.30      8.29 o 
  -9   1  10      606.55      602.76      8.91 o 
  -8   1  10      101.27      117.30      6.74 o 
  -7   1  10       71.57       85.35      6.17 o 
  -6   1  10      219.70      232.10      6.60 o 
  -5   1  10     1970.57     1991.13     19.75 o 
  -4   1  10      932.76      932.87     17.45 o 
  -3   1  10      735.34      743.19      5.64 o 
  -2   1  10      959.27      968.36      6.67 o 
  -1   1  10     2805.76     2837.06     13.17 o 
   0   1  10     1565.30     1598.48      9.57 o 
   1   1  10     2820.18     2831.46     12.39 o 
   2   1  10      987.19      987.05      8.74 o 
   3   1  10      748.51      744.03      7.57 o 
   4   1  10      940.82      938.65      9.40 o 
   5   1  10     1978.04     1994.33      9.52 o 
   6   1  10      231.72      241.43      9.94 o 
   7   1  10       69.38       80.86      6.50 o 
   8   1  10      104.83      118.57      6.74 o 
   9   1  10      592.73      599.82     15.53 o 
  -9   2  10       51.62       55.36      6.45 o 
  -8   2  10      526.12      520.55      9.84 o 
  -7   2  10      161.92      161.91      8.05 o 
  -6   2  10     1263.31     1281.55     19.89 o 
  -5   2  10      148.38      157.83     11.43 o 
  -4   2  10     1022.86     1040.27      6.31 o 
  -3   2  10      705.05      705.16      6.28 o 
  -2   2  10     2237.99     2260.95     11.54 o 
  -1   2  10       86.77       95.72      7.00 o 
   0   2  10        0.66        9.81      5.57 o 
   1   2  10       90.57       94.98      5.57 o 
   2   2  10     2262.90     2274.32      8.17 o 
   3   2  10      724.69      715.39      5.98 o 
   4   2  10     1010.70     1007.64      7.57 o 
   5   2  10      158.65      183.31      6.23 o 
   6   2  10     1250.14     1277.88     11.96 o 
   7   2  10      150.91      172.05     13.11 o 
   8   2  10      521.24      547.80      7.90 o 
   9   2  10       58.01       63.30      8.24 o 
  -9   3  10       11.09       20.25      8.61 o 
  -8   3  10      430.27      439.12     12.17 o 
  -7   3  10      106.64      117.86      5.80 o 
  -6   3  10      942.03      933.73      6.89 o 
  -5   3  10       40.18       51.84      5.81 o 
  -4   3  10     1816.36     1876.33     17.01 o 
  -3   3  10      150.93      166.91      8.08 o 
  -2   3  10      262.91      257.83      5.52 o 
  -1   3  10        9.63       14.80      5.32 o 
   0   3  10     2490.28     2516.84     10.32 o 
   1   3  10        6.97       19.66      5.24 o 
   2   3  10      233.24      236.80      5.50 o 
   3   3  10      145.34      154.66      5.03 o 
   4   3  10     1789.22     1824.31     15.82 o 
   5   3  10       39.18       54.42      6.00 o 
   6   3  10      943.97      952.93     12.44 o 
   7   3  10      108.66      121.86      7.16 o 
   8   3  10      443.93      411.79      8.56 o 
   9   3  10       12.65        5.73      8.83 o 
  -9   4  10      120.42      128.09      7.59 o 
  -8   4  10      462.51      437.69      7.55 o 
  -7   4  10      224.70      219.24      6.87 o 
  -6   4  10      339.22      352.48      6.57 o 
  -5   4  10      141.81      150.36      5.82 o 
  -4   4  10      510.21      538.52      6.68 o 
  -3   4  10      721.94      726.06      7.47 o 
  -2   4  10     2357.52     2382.59      7.10 o 
  -1   4  10      766.61      756.48      7.18 o 
   0   4  10       24.13       31.51      5.54 o 
   1   4  10      772.81      778.48     15.32 o 
   2   4  10     2362.44     2418.82     20.45 o 
   3   4  10      693.74      689.59      6.00 o 
   4   4  10      496.91      519.43      6.80 o 
   5   4  10      123.04      134.23      8.47 o 
   6   4  10      337.19      324.05      9.26 o 
   7   4  10      239.44      260.54      9.79 o 
   8   4  10      444.47      439.03      7.28 o 
   9   4  10      118.55       97.85      8.97 o 
  -8   5  10        2.80       11.16     10.73 o 
  -7   5  10       77.75       84.96      6.38 o 
  -6   5  10       97.25      110.87      6.53 o 
  -5   5  10      579.61      591.68      6.62 o 
  -4   5  10      317.92      313.45      6.39 o 
  -3   5  10      587.24      612.63      8.26 o 
  -2   5  10      180.46      186.58      5.28 o 
  -1   5  10     1242.31     1263.15     14.16 o 
   0   5  10      530.47      548.31      6.26 o 
   1   5  10     1257.67     1273.28     14.06 o 
   2   5  10      176.41      182.60      5.62 o 
   3   5  10      602.61      629.74      9.49 o 
   4   5  10      316.50      321.77      7.09 o 
   5   5  10      560.98      564.34      8.07 o 
   6   5  10       78.73       96.78      8.81 o 
   7   5  10       71.90       76.12      7.43 o 
   8   5  10        3.71       15.99     11.06 o 
  -7   6  10      818.89      779.52     17.26 o 
  -6   6  10       65.34       75.99      7.03 o 
  -5   6  10       34.16       34.47      6.65 o 
  -4   6  10       97.40      100.82      6.43 o 
  -3   6  10     1510.50     1512.91      9.42 o 
  -2   6  10      114.86      109.99      5.24 o 
  -1   6  10      919.63      951.44     12.22 o 
   0   6  10      222.51      217.71      6.74 o 
   1   6  10      939.67      981.84     11.11 o 
   2   6  10      116.58      116.50      6.26 o 
   3   6  10     1475.81     1505.45      8.38 o 
   4   6  10      108.30      103.29      7.08 o 
   5   6  10       38.28       29.89      6.88 o 
   6   6  10       61.59       72.18      7.40 o 
   7   6  10      829.31      792.57     25.53 o 
  -7   7  10       24.71       24.56      6.55 o 
  -6   7  10      131.63      131.67      6.94 o 
  -5   7  10      581.51      575.59     10.29 o 
  -4   7  10      376.97      369.48      9.19 o 
  -3   7  10       68.85       75.77      5.89 o 
  -2   7  10      268.30      277.17      6.06 o 
  -1   7  10      351.87      380.71     11.63 o 
   0   7  10      168.24      182.45      9.35 o 
   1   7  10      341.46      351.99     10.95 o 
   2   7  10      282.37      295.05      7.07 o 
   3   7  10       81.43       88.77      8.31 o 
   4   7  10      367.01      381.89     10.16 o 
   5   7  10      572.75      606.84     15.57 o 
   6   7  10      135.90      135.89      8.10 o 
   7   7  10       26.92       18.59     10.01 o 
  -5   8  10       23.41       24.88      7.02 o 
  -4   8  10      225.17      229.14      9.28 o 
  -3   8  10      191.91      193.67      6.90 o 
  -2   8  10      444.33      450.26      7.86 o 
  -1   8  10        8.28       16.89      6.90 o 
   0   8  10      104.92      109.68      7.22 o 
   1   8  10       17.05       21.69      8.11 o 
   2   8  10      451.14      480.20      7.68 o 
   3   8  10      196.69      187.03      7.54 o 
   4   8  10      205.54      194.45      7.51 o 
   5   8  10       26.42       19.16      8.07 o 
  -4   9  10      209.25      188.56      8.81 o 
  -3   9  10       60.74       63.70      7.77 o 
  -2   9  10       69.11       72.26      7.15 o 
  -1   9  10       25.26       30.01      6.85 o 
   0   9  10      811.61      793.30     18.62 o 
   1   9  10       24.48       34.83      7.51 o 
   2   9  10       58.57       77.19     12.27 o 
   3   9  10       51.46       48.05      8.00 o 
   4   9  10      207.21      190.10      8.72 o 
   1   0  11       54.90       67.76      8.34 o 
   2   0  11      152.77      155.06      5.58 o 
   3   0  11      165.18      165.41      5.40 o 
   4   0  11       89.20       94.08      5.49 o 
   5   0  11       81.19       90.66      5.78 o 
   6   0  11       42.39       48.77      6.09 o 
   7   0  11        8.45       16.89      8.48 o 
   8   0  11      123.33      129.27      6.94 o 
   9   0  11      166.99      151.14      7.88 o 
  -9   1  11       18.91       25.79      8.33 o 
  -8   1  11        9.70       16.88      6.86 o 
  -7   1  11       32.75       29.34      6.94 o 
  -6   1  11      142.14      137.46      6.71 o 
  -5   1  11       13.98       24.69      5.55 o 
  -4   1  11      268.20      261.73      5.73 o 
  -3   1  11       48.55       58.43      5.48 o 
  -2   1  11      116.21      121.48      7.35 o 
  -1   1  11       65.78       73.11      8.71 o 
   0   1  11      213.05      220.18      5.36 o 
   1   1  11       50.09       55.23      4.93 o 
   2   1  11      105.11      101.56      5.32 o 
   3   1  11       25.99       27.19      4.97 o 
   4   1  11      277.71      285.52      8.62 o 
   5   1  11       25.03       33.81      5.31 o 
   6   1  11      140.17      141.55      6.49 o 
   7   1  11       46.25       40.85      6.59 o 
   8   1  11       10.91       23.99      6.42 o 
   9   1  11       21.27       40.83      8.38 o 
  -9   2  11       54.32       51.17      8.80 o 
  -8   2  11      139.93      136.48      7.47 o 
  -7   2  11       58.90       67.07      7.62 o 
  -6   2  11       27.62       22.61      5.69 o 
  -5   2  11       22.52       22.65      5.64 o 
  -4   2  11      137.77      141.09      5.62 o 
  -3   2  11      336.41      329.23      5.78 o 
  -2   2  11      278.83      279.17      6.08 o 
  -1   2  11      153.29      155.73      4.96 o 
   0   2  11       73.41       77.46      5.51 o 
   1   2  11      146.47      139.14      6.84 o 
   2   2  11      294.70      286.17      5.56 o 
   3   2  11      335.51      346.65      5.63 o 
   4   2  11      121.65      134.93      5.41 o 
   5   2  11       18.02       24.30      5.96 o 
   6   2  11       27.39       25.30      6.45 o 
   7   2  11       36.39       44.00      6.63 o 
   8   2  11      135.78      143.05      8.37 o 
   9   2  11       54.81       60.66      8.51 o 
  -8   3  11       56.69       51.06      8.56 o 
  -7   3  11      164.68      168.91      7.12 o 
  -6   3  11       17.72       27.52      5.68 o 
  -5   3  11      258.40      268.19      5.99 o 
  -4   3  11       63.13       67.86      7.22 o 
  -3   3  11      133.70      139.63      5.61 o 
  -2   3  11      219.17      225.37      8.86 o 
  -1   3  11      554.82      555.88     11.19 o 
   0   3  11        8.78       12.38      5.55 o 
   1   3  11      486.73      481.80      5.98 o 
   2   3  11      258.89      260.83      5.50 o 
   3   3  11      152.33      147.21      5.69 o 
   4   3  11       55.74       67.14      9.47 o 
   5   3  11      260.81      264.79      6.64 o 
   6   3  11       17.78       24.32      6.55 o 
   7   3  11      157.58      165.64      7.17 o 
   8   3  11       45.70       63.84      7.23 o 
  -8   4  11       49.59       30.99      8.37 o 
  -7   4  11      136.73      157.64      7.86 o 
  -6   4  11       12.72       19.75      6.22 o 
  -5   4  11       61.53       60.42      5.96 o 
  -4   4  11       41.27       44.61      5.68 o 
  -3   4  11      421.17      432.93      6.09 o 
  -2   4  11       54.64       60.14      4.98 o 
  -1   4  11       77.23       77.62      5.26 o 
   0   4  11        6.58       12.71      5.92 o 
   1   4  11       92.51       98.34      5.58 o 
   2   4  11       44.31       40.72      7.29 o 
   3   4  11      392.61      393.82      6.99 o 
   4   4  11       28.74       35.46     11.84 o 
   5   4  11       63.97       72.80      7.20 o 
   6   4  11       14.91       11.81      8.51 o 
   7   4  11      128.48      132.65      7.77 o 
   8   4  11       43.79       49.62      6.97 o 
  -7   5  11      139.49      133.99      8.60 o 
  -6   5  11       81.55       89.89      6.17 o 
  -5   5  11       67.65       62.33      6.01 o 
  -4   5  11       49.84       47.75      5.89 o 
  -3   5  11      131.07      128.75      5.71 o 
  -2   5  11      103.91      109.40      5.77 o 
  -1   5  11      196.17      202.95      5.61 o 
   0   5  11       71.81       79.57      8.35 o 
   1   5  11      194.70      202.17      5.60 o 
   2   5  11       85.17       98.80      5.77 o 
   3   5  11      124.48      124.36      8.02 o 
   4   5  11       72.33       82.00      6.41 o 
   5   5  11       45.10       51.42      6.03 o 
   6   5  11       57.05       79.52     10.28 o 
   7   5  11      135.39      139.60     12.19 o 
  -7   6  11       16.03       25.30      7.61 o 
  -6   6  11       73.61       84.06      7.73 o 
  -5   6  11       32.40       33.79      6.25 o 
  -4   6  11       96.83      107.13      6.00 o 
  -3   6  11       52.29       49.68      5.87 o 
  -2   6  11      194.08      199.98      5.54 o 
  -1   6  11       11.65       14.55      5.81 o 
   0   6  11      301.98      303.92      7.70 o 
   1   6  11        4.59       15.08      5.59 o 
   2   6  11      206.43      204.20     10.19 o 
   3   6  11       59.27       72.50      6.89 o 
   4   6  11       67.40       73.50      7.54 o 
   5   6  11       20.49       30.83      9.21 o 
   6   6  11       91.74      107.34      9.08 o 
   7   6  11       13.62        9.42      7.64 o 
  -6   7  11      193.44      164.83      7.17 o 
  -5   7  11        2.74        9.01      6.45 o 
  -4   7  11      217.31      199.48      6.28 o 
  -3   7  11        6.61       14.97      5.53 o 
  -2   7  11      100.47      108.86      5.84 o 
  -1   7  11       27.43       34.27      6.02 o 
   0   7  11      175.04      183.43      7.90 o 
   1   7  11       18.15       25.93      6.66 o 
   2   7  11       88.56       86.24      6.95 o 
   3   7  11        3.69       -2.76      6.58 o 
   4   7  11      223.39      226.82      7.47 o 
   5   7  11        0.26       17.04      7.21 o 
   6   7  11      176.41      164.43      7.77 o 
  -4   8  11      117.75      118.53      7.04 o 
  -3   8  11      123.12      121.86      7.97 o 
  -2   8  11      171.77      180.85      6.90 o 
  -1   8  11       62.52       65.10      6.64 o 
   0   8  11      155.30      142.30      7.18 o 
   1   8  11       85.13       89.92      7.15 o 
   2   8  11      174.87      170.55      7.37 o 
   3   8  11      105.45       96.09      7.58 o 
   4   8  11      123.56      117.76      7.84 o 
  -2   9  11       30.65       40.90      7.07 o 
  -1   9  11      223.82      205.58      8.36 o 
   0   9  11       20.19       24.49      7.95 o 
   1   9  11      192.35      175.53      7.97 o 
   2   9  11       41.60       33.75      7.79 o 
   0   0  12      463.04      419.59     11.32 o 
   1   0  12       51.49       59.11      5.18 o 
   2   0  12        1.96        5.49      5.37 o 
   3   0  12        2.90       17.85      6.36 o 
   4   0  12       13.66       20.65      5.11 o 
   5   0  12        0.26       15.07      5.65 o 
   6   0  12       68.91       68.94      6.47 o 
   7   0  12        6.48       15.14      6.71 o 
   8   0  12       22.19       27.71      7.85 o 
  -8   1  12       22.66       17.19      6.91 o 
  -7   1  12       11.92       18.43      6.33 o 
  -6   1  12       18.46       27.84      5.98 o 
  -5   1  12       12.07       -1.13      5.45 o 
  -4   1  12       37.60       53.80      8.01 o 
  -3   1  12       45.65       53.15      5.06 o 
  -2   1  12       14.54       32.73      7.29 o 
  -1   1  12       83.00       90.77      5.45 o 
   0   1  12      117.10      109.39      5.01 o 
   1   1  12       76.24       90.24      5.22 o 
   2   1  12        2.46        8.25      5.42 o 
   3   1  12       55.24       54.66      5.10 o 
   4   1  12       24.02       28.66      5.32 o 
   5   1  12       11.42        3.21      5.94 o 
   6   1  12       17.17       25.70      6.46 o 
   7   1  12        4.16       14.12      6.76 o 
   8   1  12       15.05       20.52      7.11 o 
  -8   2  12        3.08       -2.81      8.37 o 
  -7   2  12       20.53       27.60      6.48 o 
  -6   2  12        1.71        9.56      5.86 o 
  -5   2  12       46.80       53.80      6.03 o 
  -4   2  12       78.16       79.07      4.95 o 
  -3   2  12       63.14       75.26      6.87 o 
  -2   2  12        8.38       19.83      5.76 o 
  -1   2  12        7.14       17.47      4.94 o 
   0   2  12       60.59       80.37      5.50 o 
   1   2  12        0.47        3.02      4.98 o 
   2   2  12        3.56        9.07      5.15 o 
   3   2  12       67.54       78.63      5.33 o 
   4   2  12       67.83       62.32      5.65 o 
   5   2  12       47.47       55.76      6.69 o 
   6   2  12        0.03        6.77      6.19 o 
   7   2  12       17.61       26.36      6.86 o 
   8   2  12        4.00       13.02      6.38 o 
  -8   3  12        4.78       19.90     14.24 o 
  -7   3  12       28.98       19.93      7.25 o 
  -6   3  12        8.32        9.80      8.91 o 
  -5   3  12       34.27       28.72      5.82 o 
  -4   3  12        9.23       19.58      5.76 o 
  -3   3  12        3.94        8.11      5.23 o 
  -2   3  12        3.56       10.25      4.99 o 
  -1   3  12        5.57        3.75      4.94 o 
   0   3  12        7.84        5.17      5.24 o 
   1   3  12       15.88       12.58      5.27 o 
   2   3  12        2.94        4.68      5.56 o 
   3   3  12       12.36       11.81      5.28 o 
   4   3  12        6.22       24.78      5.42 o 
   5   3  12       34.65       44.86      5.84 o 
   6   3  12        6.83        7.71      6.27 o 
   7   3  12       23.64       31.00      6.89 o 
   8   3  12        5.96       17.78      8.40 o 
  -7   4  12        2.94        9.32      7.32 o 
  -6   4  12       12.20       24.85      6.48 o 
  -5   4  12        2.99        9.87      6.03 o 
  -4   4  12        3.72       11.64      5.87 o 
  -3   4  12       10.75       13.18      5.35 o 
  -2   4  12       21.98       25.47      4.75 o 
  -1   4  12       26.44       36.46      6.94 o 
   0   4  12        8.59       24.19      5.54 o 
   1   4  12       10.13       14.70      5.61 o 
   2   4  12       13.18       15.08      6.57 o 
   3   4  12       17.60       28.71      7.54 o 
   4   4  12       10.67       22.86      6.72 o 
   5   4  12       19.12       25.82      6.29 o 
   6   4  12        9.95       10.10      6.92 o 
   7   4  12        2.34        3.52      7.36 o 
  -6   5  12        6.96       20.24      6.18 o 
  -5   5  12        1.47        8.50      6.00 o 
  -4   5  12        2.16        6.62      5.51 o 
  -3   5  12       58.50       57.78      5.47 o 
  -2   5  12       86.45       84.72      5.41 o 
  -1   5  12        9.28       16.31      7.24 o 
   0   5  12       36.90       42.75      5.18 o 
   1   5  12        7.28       11.48      6.33 o 
   2   5  12       84.55       79.50      7.07 o 
   3   5  12       60.80       58.79      6.85 o 
   4   5  12        7.32       15.91      6.32 o 
   5   5  12        2.44       -5.89      7.11 o 
   6   5  12       16.45       13.82      7.39 o 
  -6   6  12       66.26       74.90     11.66 o 
  -5   6  12        7.23        8.98      6.09 o 
  -4   6  12        2.52        9.57      6.09 o 
  -3   6  12       11.93       17.53      5.64 o 
  -2   6  12        9.00       21.45      5.43 o 
  -1   6  12        1.45        8.89      5.51 o 
   0   6  12       39.53       59.20      5.78 o 
   1   6  12        3.20        6.66      5.98 o 
   2   6  12       15.32       35.06     10.87 o 
   3   6  12       18.92       32.88      6.51 o 
   4   6  12        5.11        8.19      7.10 o 
   5   6  12        7.58       24.44      7.59 o 
   6   6  12       48.06       40.88      7.67 o 
  -5   7  12       23.34       21.33     14.38 o 
  -4   7  12       14.85       20.93      6.28 o 
  -3   7  12       72.80       67.28      5.97 o 
  -2   7  12       53.27       57.23      6.29 o 
  -1   7  12        8.51        6.75      6.00 o 
   0   7  12        0.76       15.80      6.70 o 
   1   7  12        9.99       17.76      6.72 o 
   2   7  12       28.33       30.07      6.64 o 
   3   7  12       72.37       74.73      9.00 o 
   4   7  12       13.60       23.37      7.62 o 
  -3   8  12       14.84       17.46      7.89 o 
  -2   8  12       27.65       21.77      6.80 o 
  -1   8  12       38.25       29.58      6.73 o 
   0   8  12        8.15       17.58      6.99 o 
   1   8  12       26.04       23.56      8.50 o 
   2   8  12       25.17       22.14      7.47 o 
   3   8  12        8.57       19.03      7.81 o 
   1   0  13      183.69      177.62      6.03 o 
   2   0  13       58.28       57.19      5.98 o 
   3   0  13        2.92       -3.49      5.39 o 
   4   0  13       36.15       46.12      5.20 o 
   5   0  13      216.61      210.18      8.91 o 
   6   0  13        9.81        7.83      6.01 o 
   7   0  13       11.92       19.22      6.54 o 
  -7   1  13       86.96       88.65      7.03 o 
  -6   1  13      104.61      103.98      6.49 o 
  -5   1  13        9.90       22.38      7.82 o 
  -4   1  13       55.14       53.90      8.21 o 
  -3   1  13      121.88      126.02      5.50 o 
  -2   1  13       46.82       49.10      6.67 o 
  -1   1  13      193.88      191.83      5.68 o 
   0   1  13      293.66      275.79      7.02 o 
   1   1  13      165.79      161.06      5.21 o 
   2   1  13       38.08       42.18      5.56 o 
   3   1  13      118.63      111.18      5.45 o 
   4   1  13       50.44       53.30      5.70 o 
   5   1  13       14.12       19.22      7.21 o 
   6   1  13      104.26      110.49      6.79 o 
   7   1  13       83.52       78.36      6.99 o 
  -7   2  13       30.80       48.74      6.66 o 
  -6   2  13       78.72       90.53      6.05 o 
  -5   2  13      113.62      112.64      7.03 o 
  -4   2  13      181.95      183.53      5.67 o 
  -3   2  13       52.61       63.47      5.72 o 
  -2   2  13       17.57       24.05      5.35 o 
  -1   2  13       48.84       47.46      5.08 o 
   0   2  13      270.46      272.38      5.54 o 
   1   2  13       57.19       69.04      5.31 o 
   2   2  13       28.16       27.97      6.25 o 
   3   2  13       48.30       51.81      8.49 o 
   4   2  13      176.17      164.63      5.45 o 
   5   2  13      116.08      109.70      7.81 o 
   6   2  13       82.00       87.73      6.57 o 
   7   2  13       36.26       32.19      7.06 o 
  -7   3  13        2.39       14.56      7.54 o 
  -6   3  13      136.81      129.11      8.54 o 
  -5   3  13       79.26       89.56      5.80 o 
  -4   3  13      134.23      137.25      7.05 o 
  -3   3  13        8.91       17.79      7.79 o 
  -2   3  13      279.86      287.53      6.14 o 
  -1   3  13       34.85       46.37      4.87 o 
   0   3  13       84.92       98.02      6.12 o 
   1   3  13       44.71       59.73      6.97 o 
   2   3  13      269.32      260.08      8.48 o 
   3   3  13        6.39       12.26      5.44 o 
   4   3  13      160.34      160.83      7.32 o 
   5   3  13       79.43       80.67      7.36 o 
   6   3  13      124.66      120.64      6.67 o 
   7   3  13        2.65       17.41      6.86 o 
  -6   4  13       76.67       73.85      6.70 o 
  -5   4  13       98.76       98.31      7.24 o 
  -4   4  13       35.37       39.38      6.66 o 
  -3   4  13       60.08       64.25      5.19 o 
  -2   4  13       17.44       24.62      4.90 o 
  -1   4  13      155.07      147.18      5.11 o 
   0   4  13      205.60      197.94      9.08 o 
   1   4  13      163.44      165.86      5.17 o 
   2   4  13       17.80       25.59      5.55 o 
   3   4  13       64.30       81.05      6.11 o 
   4   4  13       46.75       57.51      6.39 o 
   5   4  13      103.01      111.66      7.00 o 
   6   4  13      100.24       98.46     11.97 o 
  -5   5  13       63.15       67.55      6.68 o 
  -4   5  13        2.13        9.29      5.86 o 
  -3   5  13      182.14      173.68      6.36 o 
  -2   5  13       11.48       19.56      5.38 o 
  -1   5  13       97.46      116.23      5.40 o 
   0   5  13       31.62       41.98      5.89 o 
   1   5  13       81.02       78.84      5.95 o 
   2   5  13       19.27       17.16      5.49 o 
   3   5  13      192.90      199.54      6.96 o 
   4   5  13        7.45       21.16      7.09 o 
   5   5  13       61.94       61.73      7.19 o 
  -4   6  13       45.48       44.48      5.71 o 
  -3   6  13       82.10       79.76      5.86 o 
  -2   6  13       98.47       97.46      6.25 o 
  -1   6  13      157.65      147.97      5.89 o 
   0   6  13        4.18       21.36      7.14 o 
   1   6  13      192.35      186.02      6.03 o 
   2   6  13       87.29       88.35      7.18 o 
   3   6  13       67.21       58.98      7.05 o 
   4   6  13       48.40       39.40      7.70 o 
  -3   7  13       45.37       39.74      6.73 o 
  -2   7  13       62.05       49.55      6.21 o 
  -1   7  13       79.53       79.02      6.11 o 
   0   7  13      126.60      108.94      7.34 o 
   1   7  13       63.27       63.14      7.10 o 
   2   7  13       61.71       77.71      8.14 o 
   3   7  13       54.06       59.06      6.88 o 
   0   0  14      302.41      299.65      7.22 o 
   1   0  14      959.74      954.77     14.47 o 
   2   0  14       77.08       75.93      7.69 o 
   3   0  14      616.52      632.99      9.95 o 
   4   0  14       84.66       85.63      5.45 o 
   5   0  14        0.17        9.28      5.47 o 
   6   0  14        5.99       24.69      7.10 o 
  -6   1  14       92.85       87.04      5.86 o 
  -5   1  14      599.85      563.59     10.56 o 
  -4   1  14      279.03      264.25      7.01 o 
  -3   1  14      182.74      187.57      6.00 o 
  -2   1  14      289.71      276.77      5.77 o 
  -1   1  14      862.49      866.83      8.04 o 
   0   1  14      313.82      334.25      4.99 o 
   1   1  14      874.01      859.39     15.41 o 
   2   1  14      300.04      294.66     12.43 o 
   3   1  14      183.68      188.28      5.30 o 
   4   1  14      278.96      261.44      5.94 o 
   5   1  14      608.06      587.46     18.79 o 
   6   1  14       94.49       97.45      6.42 o 
  -6   2  14      386.62      341.64      9.66 o 
  -5   2  14      109.20      112.87      8.55 o 
  -4   2  14      251.66      250.86      7.00 o 
  -3   2  14      250.98      242.48      7.84 o 
  -2   2  14      572.32      581.63      5.50 o 
  -1   2  14       87.73      103.94      5.18 o 
   0   2  14        6.48       10.18      4.49 o 
   1   2  14       89.52      102.13      5.75 o 
   2   2  14      574.85      587.30     11.58 o 
   3   2  14      264.05      257.21      8.18 o 
   4   2  14      253.03      242.54      8.85 o 
   5   2  14      113.05       99.99      6.99 o 
   6   2  14      376.32      337.12      8.77 o 
  -5   3  14       39.89       46.63      6.44 o 
  -4   3  14      506.67      478.66      9.93 o 
  -3   3  14       72.67       74.95      5.88 o 
  -2   3  14       20.88       35.42      5.16 o 
  -1   3  14       11.65       12.14      5.33 o 
   0   3  14      799.89      811.45     11.92 o 
   1   3  14       10.04       15.64      5.81 o 
   2   3  14       18.53       27.44      5.94 o 
   3   3  14       71.29       70.49      5.96 o 
   4   3  14      491.58      498.30     11.90 o 
   5   3  14       39.02       29.18      7.12 o 
  -5   4  14       24.31       35.67      6.13 o 
  -4   4  14      214.55      204.87      5.72 o 
  -3   4  14      196.55      207.35      5.61 o 
  -2   4  14      669.96      646.48      9.78 o 
  -1   4  14      160.84      149.90      5.19 o 
   0   4  14       84.57       87.47      5.73 o 
   1   4  14      161.36      163.65      6.94 o 
   2   4  14      671.71      640.85     14.05 o 
   3   4  14      189.10      180.95      7.77 o 
   4   4  14      221.11      224.66      7.52 o 
   5   4  14       18.37       19.61      9.33 o 
  -4   5  14      134.04      135.38      7.53 o 
  -3   5  14       90.47       92.10      5.60 o 
  -2   5  14      117.93      111.93      6.63 o 
  -1   5  14      366.02      353.15      5.96 o 
   0   5  14      264.78      233.24      6.30 o 
   1   5  14      388.49      386.30     10.83 o 
   2   5  14      119.53      107.30      6.46 o 
   3   5  14       90.32       80.21      6.42 o 
   4   5  14      135.36      130.84      7.41 o 
  -2   6  14       49.01       45.62      6.14 o 
  -1   6  14      324.37      295.68      6.26 o 
   0   6  14       87.19       92.39      6.50 o 
   1   6  14      314.79      283.09     12.74 o 
   2   6  14       50.25       53.94      7.24 o 
   1   0  15       42.60       41.97      4.72 o 
   2   0  15      500.91      509.64     14.44 o 
   3   0  15       95.83       99.07      5.96 o 
   4   0  15       99.28       97.23      6.12 o 
   5   0  15       88.43       89.42      7.65 o 
  -5   1  15       56.97       57.72      6.40 o 
  -4   1  15      339.02      301.39      6.84 o 
  -3   1  15       20.34       33.89      5.75 o 
  -2   1  15      100.99      101.36      6.07 o 
  -1   1  15      102.98      121.02      5.27 o 
   0   1  15      400.17      404.04      8.69 o 
   1   1  15       99.14       98.30      5.73 o 
   2   1  15       98.36      100.27      6.89 o 
   3   1  15       20.24       41.61      8.53 o 
   4   1  15      342.63      325.60      6.85 o 
   5   1  15       63.34       69.85      6.62 o 
  -4   2  15       78.16       87.92      8.20 o 
  -3   2  15      391.05      359.10      8.35 o 
  -2   2  15      248.62      231.68      9.38 o 
  -1   2  15      181.38      178.08      5.44 o 
   0   2  15       90.85      103.90      7.88 o 
   1   2  15      178.13      178.19      8.49 o 
   2   2  15      257.07      251.60      7.16 o 
   3   2  15      387.88      360.87      7.12 o 
   4   2  15       74.10       85.47      5.93 o 
  -4   3  15       43.11       45.33      6.37 o 
  -3   3  15      127.15      114.71      5.56 o 
  -2   3  15      118.66      113.52      5.42 o 
  -1   3  15      423.13      404.95      6.64 o 
   0   3  15        0.91       19.42      5.27 o 
   1   3  15      404.69      375.98      6.46 o 
   2   3  15      130.07      127.03      6.35 o 
   3   3  15      133.34      109.92      6.35 o 
   4   3  15       42.05       43.97      6.10 o 
  -3   4  15      344.05      293.32      9.99 o 
  -2   4  15       94.75       93.92      5.42 o 
  -1   4  15       83.81       91.78      5.86 o 
   0   4  15       44.66       38.61      5.44 o 
   1   4  15       85.96       84.99      9.09 o 
   2   4  15       94.95       91.57      5.87 o 
   3   4  15      331.62      291.99      6.74 o 
  -1   5  15      121.32      110.95      5.86 o 
   0   5  15      211.29      190.22      6.07 o 
   1   5  15      118.36      114.08      6.57 o 
   0   0  16      125.21      111.46      9.76 o 
   1   0  16       24.70       30.41      5.42 o 
   2   0  16        0.15       -1.13      5.65 o 
   3   0  16        5.09       22.08      6.61 o 
  -2   1  16       16.71       17.85      5.48 o 
  -1   1  16        3.68       11.08      5.45 o 
   0   1  16       37.28       36.61      5.21 o 
   1   1  16        3.44        6.40      5.60 o 
   2   1  16       12.25       26.33      6.24 o 
  -2   2  16        5.97        0.61      5.76 o 
  -1   2  16       32.53       30.50      5.10 o 
   0   2  16       12.15        6.90      5.51 o 
   1   2  16       28.05       25.19      5.28 o 
   2   2  16        2.70       14.11      8.38 o 
   0   3  16       10.20        9.80      5.78 o 
   1   3  16       20.63       13.67     14.06 o 
                                                 
